# Supplementary material for: Effect of nutrition behaviour change communication delivered through radio on mothers’ nutritional knowledge, child feeding practices and growth
Source: J Nutr Sci. 2021 Jun 7;10:e44. doi: 10.1017/jns.2021.35 (PMC8190717; doi:10.1017/jns.2021.35)
Supplement: Supplementary file 1 [file S2048679021000355sup001.xlsx]

## Sheet: Endline data set on radio nutri
Serial	Survey	District	Agemother	Religion	Marital	Ethnicity	Occupation	Education	Education2	Under5	Source	Listen	Radio	Frequency	Time	Jingles	Meal	MMF	Stapple	Milk	Flesh	Eggs	Legumes	VitaminA	Other	DDS	Minimum	Introduction	Duration	Breastmilk	Picture	Picture2	Foods	Constraint	CQ11	CQ11A	CQ11B	CQ11C	CQ11D	CQ11E	CQ11F	CQ11G	Vegetables	Reason	Citrus	Citrusfruits	VitArecognition	Nightblindness	Foodprotection
1	2	5	25	3	2	2	2	2	1	1	2	0	99	#NULL!	#NULL!	#NULL!	2	0	1	0	1	0	0	1	1	4	1	2	4	1	1	2	2	1	#NULL!	1	1	0	1	0	0	0	3	1	1	1	1	1	1
2	2	5	24	1	5	2	2	3	1	1	1	1	5	1	1	1	3	1	0	1	1	0	0	1	0	3	0	1	4	1	1	2	1	1	#NULL!	1	1	0	0	0	1	0	3	1	1	3	1	3	1
3	2	5	36	1	2	2	2	1	0	4	2	1	5	1	4	1	3	0	1	1	1	0	0	1	1	5	1	1	4	1	2	3	2	1	#NULL!	1	0	1	0	0	0	0	3	1	1	3	1	1	1
4	2	5	19	1	1	2	2	3	1	1	1	1	5	1	3	1	3	1	1	1	1	0	1	1	1	6	1	1	4	1	1	2	2	1	#NULL!	1	0	1	0	1	0	0	3	1	1	3	2	1	1
5	2	5	34	1	2	2	4	3	1	2	1	0	99	#NULL!	#NULL!	#NULL!	3	0	1	1	1	0	1	1	1	6	1	3	4	1	1	1	1	1	#NULL!	1	0	1	0	0	0	0	3	1	1	1	1	1	1
6	2	5	33	1	2	2	2	4	2	5	2	1	5	1	1	1	3	1	1	1	1	0	1	1	1	6	1	1	4	1	1	2	2	1	#NULL!	1	1	0	0	0	0	0	3	1	1	3	1	1	1
7	2	5	31	1	2	2	1	3	1	3	2	1	5	3	2	1	4	1	1	1	1	0	1	1	1	6	1	1	4	1	1	2	2	1	#NULL!	1	1	0	1	0	0	0	3	1	1	3	1	1	1
8	2	5	22	1	1	2	2	4	2	2	2	1	5	3	1	1	3	0	1	0	1	0	1	1	1	5	1	1	4	1	1	1	2	1	#NULL!	1	1	0	0	0	1	0	3	1	2	#NULL!	1	1	1
9	2	5	41	1	2	2	1	1	0	3	1	1	5	3	4	1	5	1	0	1	0	0	0	0	0	1	0	1	4	1	3	3	6	1	#NULL!	0	0	0	0	0	0	1	4	1	2	#NULL!	1	1	1
10	2	5	39	1	2	2	4	4	2	2	1	1	5	1	1	1	3	0	1	1	1	0	1	1	1	6	1	1	4	1	1	2	2	2	#NULL!	1	1	0	1	0	0	0	3	1	1	3	1	1	1
11	2	5	45	1	2	2	1	1	0	2	1	1	5	1	1	1	3	0	1	1	0	0	1	1	1	5	1	1	4	1	1	2	2	2	#NULL!	1	1	0	0	1	0	0	5	1	1	1	1	4	1
12	2	5	36	1	2	2	2	1	0	2	2	1	5	3	1	1	3	0	1	0	1	0	1	1	1	5	1	1	4	1	1	2	2	1	#NULL!	1	1	0	1	0	0	0	3	1	1	3	2	1	1
13	2	5	39	1	2	2	2	3	1	1	1	1	5	1	4	1	4	1	1	0	1	0	1	1	1	5	1	1	4	1	1	2	2	4	#NULL!	1	1	1	0	1	0	0	3	1	1	1	1	1	1
14	2	5	33	1	2	2	5	4	2	3	1	1	5	3	1	1	3	0	1	1	1	0	1	1	1	6	1	1	4	1	1	2	2	2	#NULL!	1	1	0	0	1	0	0	3	1	1	3	1	1	1
15	2	5	30	1	2	2	4	3	1	1	1	1	5	1	4	1	3	0	1	0	1	0	1	1	1	5	1	3	4	1	1	2	2	1	#NULL!	1	1	1	0	0	0	0	4	1	1	3	1	1	1
16	2	5	35	1	2	2	4	3	1	1	2	1	5	3	2	1	3	1	1	1	1	0	1	1	0	5	1	1	4	1	1	2	2	1	#NULL!	1	0	0	0	0	0	0	3	1	1	3	4	1	1
17	2	5	32	1	2	2	1	3	1	2	1	1	5	1	4	1	3	0	1	0	1	0	1	1	1	5	1	1	4	1	1	2	2	2	#NULL!	1	0	0	0	0	1	0	3	1	1	3	1	1	1
18	2	5	32	1	3	2	4	1	0	2	1	1	5	1	3	1	3	0	1	0	1	0	1	1	1	5	1	1	4	1	1	2	2	1	#NULL!	0	0	1	0	1	1	0	3	1	1	1	2	3	1
19	2	5	25	1	2	2	4	4	2	1	1	1	5	1	4	2	3	0	1	1	1	0	1	1	1	6	1	1	4	1	1	1	2	2	#NULL!	0	0	0	0	0	0	1	2	1	1	3	1	1	1
20	2	5	23	1	2	2	1	2	1	2	2	1	5	3	1	1	3	0	1	0	1	0	1	1	1	5	1	1	4	1	1	2	2	4	#NULL!	1	0	0	1	1	1	0	3	1	1	1	1	1	1
21	2	5	30	1	2	2	5	5	2	1	1	1	5	3	4	1	3	0	1	0	1	0	1	1	1	5	1	1	4	1	1	2	6	1	#NULL!	0	1	0	0	1	1	0	4	1	1	3	1	1	1
22	2	5	23	1	2	2	1	2	1	2	1	1	5	1	1	1	3	0	1	1	1	0	1	1	1	6	1	1	4	1	1	2	6	1	#NULL!	1	0	1	0	1	0	0	3	1	1	3	1	1	1
23	2	5	24	1	2	2	1	3	1	2	2	1	5	1	4	1	3	0	1	1	1	0	1	1	1	6	1	1	4	1	1	2	2	1	#NULL!	1	1	0	0	1	1	0	4	1	1	3	1	1	1
24	2	5	24	1	2	2	1	2	1	2	1	1	5	1	2	1	3	0	1	1	1	0	1	1	1	6	1	1	3	1	1	2	2	2	#NULL!	0	1	0	1	0	0	0	2	1	1	4	4	4	1
25	2	5	22	1	2	2	7	3	1	2	2	1	5	2	1	1	3	1	1	1	0	0	0	0	0	2	0	1	4	1	1	1	2	1	#NULL!	1	0	0	0	1	0	0	3	1	1	3	1	1	1
26	2	5	24	1	2	2	2	2	1	1	2	1	5	1	4	1	1	0	1	0	1	0	1	1	0	4	1	1	4	1	1	1	2	1	#NULL!	0	0	1	0	1	0	0	5	1	1	1	1	1	1
27	2	5	28	1	2	2	1	2	1	4	1	1	5	3	1	1	3	0	1	1	0	0	1	1	1	5	1	1	4	1	1	2	6	1	#NULL!	0	0	0	0	0	1	0	3	1	1	1	1	1	1
28	2	5	35	1	3	2	2	2	1	4	1	1	5	1	1	1	4	1	1	0	1	0	1	1	1	5	1	1	4	1	1	2	2	1	#NULL!	1	1	0	0	0	0	0	3	1	1	3	3	1	1
29	2	5	25	1	2	2	1	2	1	4	1	1	5	1	1	1	3	0	1	0	1	0	1	1	1	5	1	1	4	1	1	2	1	4	#NULL!	1	1	1	1	0	0	0	2	1	1	1	4	4	1
30	2	5	32	1	2	2	2	1	0	2	1	1	5	1	1	1	3	0	1	1	1	0	1	1	1	6	1	1	4	1	1	2	6	1	#NULL!	1	0	0	1	1	0	0	3	1	1	3	4	4	1
31	2	5	24	1	5	2	1	3	1	1	2	1	5	3	4	1	3	0	1	0	1	0	1	1	0	4	1	1	4	1	1	1	4	2	#NULL!	1	1	0	0	0	0	0	3	1	1	1	1	1	1
32	2	5	21	1	2	5	1	2	1	2	2	1	5	1	4	1	2	0	1	1	0	0	0	0	0	2	0	1	4	1	1	1	4	1	#NULL!	1	0	0	0	1	0	0	3	1	1	1	4	1	1
33	2	5	22	1	2	2	7	2	1	4	1	1	5	1	1	2	0	0	0	0	0	0	0	0	0	0	0	1	4	1	1	1	4	1	#NULL!	0	0	0	0	1	0	0	2	1	1	1	3	1	1
34	2	5	22	1	2	2	7	3	1	2	1	1	5	1	3	1	3	1	1	1	1	0	1	1	0	5	1	1	4	1	1	3	5	1	#NULL!	0	0	0	1	1	0	0	3	1	1	1	4	1	1
35	2	5	23	1	2	2	7	3	1	2	2	1	5	3	4	1	3	1	1	0	1	0	1	1	1	5	1	1	4	1	1	1	4	1	#NULL!	0	0	0	0	0	1	0	3	1	1	3	1	1	1
36	2	5	28	1	2	2	7	1	0	1	2	0	99	#NULL!	#NULL!	#NULL!	3	0	1	0	0	0	1	1	0	3	0	1	4	1	1	1	2	1	#NULL!	0	0	0	0	1	0	0	4	1	1	1	1	1	1
37	2	5	32	3	2	2	2	1	0	1	2	0	99	#NULL!	#NULL!	#NULL!	3	1	1	0	0	0	1	1	0	3	0	3	4	1	1	3	6	1	#NULL!	1	0	0	0	1	0	0	3	1	1	1	1	1	1
38	2	5	27	1	2	5	2	3	1	2	2	1	5	1	1	1	1	0	1	0	0	0	0	0	0	1	0	1	4	1	1	1	2	1	#NULL!	0	0	0	0	1	0	0	3	1	1	1	1	1	1
39	2	5	25	1	2	2	4	3	1	1	2	1	5	1	4	2	3	1	1	1	0	0	1	1	1	5	1	1	4	1	1	1	2	2	#NULL!	1	0	0	0	1	0	0	3	1	1	3	1	1	1
40	2	5	26	1	2	2	4	4	2	1	1	1	5	1	4	1	3	1	1	0	1	0	1	1	0	4	1	1	3	1	2	3	4	1	#NULL!	0	0	0	0	1	0	0	2	1	1	1	1	1	1
41	2	5	32	1	2	2	6	5	2	1	1	1	5	2	3	1	3	1	1	0	1	0	0	1	1	4	1	1	4	1	1	2	2	1	#NULL!	1	0	0	1	1	0	0	3	1	1	3	1	1	1
42	2	5	30	1	2	2	1	2	1	3	1	1	5	1	4	2	3	1	1	0	0	0	1	1	1	4	1	1	4	1	1	1	3	1	#NULL!	0	0	0	0	1	0	0	3	1	1	4	1	1	1
43	2	5	21	1	1	2	7	2	1	1	2	1	5	3	1	2	3	1	1	0	0	0	1	1	1	4	1	1	4	2	1	1	1	1	#NULL!	0	0	0	0	1	0	0	3	1	1	1	1	4	1
44	2	5	17	1	1	2	1	2	1	1	1	1	5	1	4	1	3	1	1	0	1	0	1	1	1	5	1	1	4	1	1	1	2	1	#NULL!	1	0	0	0	1	0	0	3	1	1	1	1	1	1
45	2	5	26	1	2	2	1	2	1	1	1	1	5	1	4	1	4	1	1	0	0	1	1	0	1	4	1	1	4	1	1	1	5	2	#NULL!	0	1	1	0	0	0	0	3	1	1	1	1	1	1
46	2	5	35	1	2	2	1	2	1	1	1	1	5	3	4	2	2	0	1	0	1	0	0	1	1	4	1	1	3	1	1	3	2	6	#NULL!	0	0	0	0	1	0	0	2	1	1	1	1	4	1
47	2	5	26	1	2	2	7	3	1	2	1	1	5	1	4	1	4	1	1	0	1	0	1	1	1	5	1	1	4	1	1	2	2	1	#NULL!	0	0	0	0	1	0	0	3	1	1	1	1	1	1
48	2	5	21	1	1	2	1	2	1	2	1	1	5	1	4	1	3	0	1	0	1	0	1	1	0	4	1	1	4	1	1	1	1	1	#NULL!	0	0	0	0	1	0	0	4	1	1	1	1	1	1
49	2	5	22	1	2	2	7	4	2	2	1	1	5	1	3	1	3	0	1	0	0	0	1	0	1	3	0	1	4	1	2	1	3	1	#NULL!	0	0	0	0	1	0	0	3	1	1	3	1	1	1
50	2	5	25	1	2	2	2	2	1	2	1	1	7	1	4	1	3	1	1	0	0	0	0	1	1	3	0	1	4	1	2	1	4	1	#NULL!	1	0	1	0	0	0	0	3	1	1	3	1	1	1
51	2	5	35	1	2	2	1	1	0	1	1	1	5	1	4	1	4	1	1	0	1	0	0	1	1	4	1	1	4	1	1	1	4	2	#NULL!	0	0	0	0	1	0	0	3	1	1	1	1	1	1
52	2	5	25	1	2	5	4	2	1	1	2	1	7	3	4	2	5	1	1	1	1	0	1	1	1	6	1	1	4	1	1	3	4	6	#NULL!	0	0	1	0	0	0	0	2	1	1	1	4	4	1
53	2	5	34	1	2	2	1	1	0	1	1	1	7	1	4	1	3	0	1	0	0	0	1	1	1	4	1	1	3	1	1	1	2	2	#NULL!	0	0	1	0	1	0	0	4	1	1	1	4	4	1
54	2	5	26	1	2	2	1	2	1	1	1	1	7	1	4	1	4	1	1	0	1	1	1	1	1	6	1	1	4	1	1	1	4	2	#NULL!	0	0	1	0	1	0	0	4	1	1	1	1	1	1
55	2	5	20	1	2	2	2	3	1	1	1	1	5	1	2	1	3	1	1	0	1	0	1	1	1	5	1	1	4	1	1	2	4	1	#NULL!	0	0	1	0	0	0	0	2	1	1	3	1	1	1
56	2	5	21	1	2	2	7	2	1	1	1	1	5	1	2	1	3	1	1	1	0	0	1	0	1	4	1	1	4	1	2	3	2	1	#NULL!	0	0	1	0	1	0	0	3	1	2	#NULL!	1	4	1
57	2	5	41	1	2	2	1	2	1	2	1	1	7	1	3	1	3	1	1	1	0	1	0	1	1	5	1	1	5	1	1	1	2	1	#NULL!	0	0	1	0	0	0	0	4	1	1	1	1	4	1
58	2	5	23	1	2	2	7	2	1	1	1	1	5	1	4	2	0	0	0	0	0	0	0	0	0	0	0	1	4	1	1	2	4	1	#NULL!	0	0	1	0	0	0	0	3	1	2	#NULL!	4	4	1
59	2	5	34	1	2	2	2	1	0	3	1	1	5	3	4	1	3	0	1	0	1	0	1	1	1	5	1	1	3	1	1	2	2	1	#NULL!	0	1	0	1	1	0	0	2	1	1	1	1	1	1
60	2	5	23	1	2	2	7	2	1	2	1	1	5	3	1	1	2	0	1	1	0	0	1	1	0	4	1	1	4	1	1	2	2	1	#NULL!	1	0	1	1	0	0	0	4	1	2	#NULL!	1	1	1
61	2	5	24	1	2	2	1	3	1	5	2	1	5	3	1	1	3	1	1	1	1	0	1	1	0	5	1	1	4	1	1	2	1	1	#NULL!	1	1	1	0	0	0	0	3	1	2	#NULL!	1	1	1
62	2	5	34	1	2	2	1	1	0	5	1	1	5	2	1	1	3	0	1	0	1	0	0	1	0	3	0	1	4	1	1	2	6	4	#NULL!	0	0	1	1	0	0	0	3	1	2	#NULL!	1	1	1
63	2	5	25	1	2	2	4	2	1	2	2	0	99	#NULL!	#NULL!	#NULL!	2	0	1	0	1	0	1	1	0	4	1	1	4	1	1	2	2	4	#NULL!	0	1	1	1	0	0	0	3	1	1	3	1	4	1
64	2	5	24	1	2	2	2	3	1	1	1	1	5	1	4	1	2	0	1	1	1	0	1	1	0	5	1	1	4	1	1	2	2	1	#NULL!	1	0	0	0	0	0	0	3	1	2	#NULL!	1	1	1
65	2	5	32	1	2	2	1	2	1	1	1	1	5	1	4	1	3	0	1	1	1	0	1	1	0	5	1	1	3	1	1	2	1	4	#NULL!	0	1	1	1	1	0	0	3	1	1	1	1	2	1
66	2	5	24	2	2	2	6	5	2	1	1	1	5	1	4	1	3	0	1	1	1	0	1	1	0	5	1	1	4	1	3	3	6	6	#NULL!	1	0	0	0	0	0	0	3	1	1	1	1	4	2
67	2	5	18	1	2	2	4	3	1	1	2	1	5	3	4	1	3	0	1	0	1	0	1	1	0	4	1	1	4	1	1	2	2	1	#NULL!	1	0	1	1	1	0	0	2	1	2	#NULL!	1	1	1
68	2	5	27	1	2	2	1	2	1	4	1	1	5	1	4	1	3	0	1	0	1	0	1	1	0	4	1	1	4	1	1	2	2	1	#NULL!	1	1	0	1	0	0	0	2	1	1	1	1	1	1
69	2	5	25	1	5	2	4	3	1	1	1	1	7	1	4	1	2	0	1	0	1	0	1	1	1	5	1	1	5	1	1	1	2	2	#NULL!	0	0	1	0	1	0	0	2	1	1	3	4	4	1
70	2	5	30	1	2	2	1	2	1	4	1	1	5	2	4	2	2	0	1	0	0	0	1	1	1	4	1	1	4	1	1	1	1	2	#NULL!	0	0	1	0	1	0	0	3	1	2	#NULL!	4	4	1
71	2	5	25	1	2	2	2	3	1	1	1	1	5	2	2	1	1	0	1	1	0	0	0	0	0	2	0	1	4	1	1	1	2	1	#NULL!	0	0	1	0	0	0	0	2	1	1	1	4	1	1
72	2	5	25	1	2	2	4	2	1	3	2	0	99	#NULL!	#NULL!	#NULL!	1	0	1	0	1	0	0	1	0	3	0	1	4	1	2	1	4	2	#NULL!	1	0	1	0	0	0	0	2	1	1	1	1	1	1
73	2	5	34	1	2	2	1	1	0	2	2	0	99	#NULL!	#NULL!	#NULL!	2	1	1	0	0	0	0	1	0	2	0	1	5	1	2	3	4	6	#NULL!	1	0	0	0	0	0	0	2	1	2	#NULL!	4	4	1
74	2	5	24	1	5	2	7	4	2	1	1	1	5	3	4	1	3	1	1	0	1	0	1	1	1	5	1	1	4	1	2	1	1	1	#NULL!	1	0	0	0	0	0	0	3	1	1	3	3	4	1
75	2	5	29	1	2	2	1	2	1	3	2	1	5	1	4	1	4	1	1	0	1	0	0	1	1	4	1	1	3	1	2	1	2	1	#NULL!	0	0	0	0	1	0	0	3	1	1	1	1	1	1
76	2	5	25	1	2	5	2	1	0	1	1	1	5	1	4	1	0	0	1	0	0	0	0	0	0	1	0	1	4	1	1	1	2	1	#NULL!	1	0	0	0	0	0	0	3	1	1	3	1	4	1
77	2	5	27	1	2	2	5	4	2	1	2	1	7	3	4	2	4	1	1	0	1	0	0	0	0	2	0	1	4	1	2	1	2	2	#NULL!	1	0	0	0	0	0	0	3	1	1	1	2	1	1
78	2	5	25	1	2	2	1	2	1	1	1	1	7	1	4	2	4	1	1	0	1	1	1	1	1	6	1	1	5	1	1	1	2	2	#NULL!	0	0	0	0	1	0	0	3	1	1	3	4	4	1
79	2	5	27	1	2	2	1	2	1	3	2	1	5	1	4	1	3	0	1	0	1	0	1	1	1	5	1	1	4	1	1	1	1	2	#NULL!	1	0	0	0	1	0	0	3	1	1	1	1	4	1
80	2	5	38	1	2	2	1	4	2	2	1	1	5	1	4	1	3	0	1	0	1	0	1	1	0	4	1	1	4	1	1	2	2	4	#NULL!	0	1	1	0	0	0	0	3	1	1	3	1	3	1
81	2	2	30	1	2	4	4	2	1	2	2	1	11	1	4	1	3	1	1	0	1	0	1	0	1	4	1	1	4	1	2	1	2	1	#NULL!	0	0	1	0	0	0	0	2	1	1	3	1	2	1
82	2	2	22	1	2	4	2	3	1	1	2	0	99	#NULL!	#NULL!	#NULL!	3	1	1	0	0	1	0	1	0	3	0	1	4	1	2	4	3	1	#NULL!	0	0	0	0	0	0	1	2	1	2	#NULL!	3	3	1
83	2	2	23	1	2	4	2	1	0	2	2	0	99	#NULL!	#NULL!	#NULL!	3	1	1	1	0	0	0	1	1	4	1	1	4	2	1	2	3	1	#NULL!	0	0	0	0	0	0	1	2	1	1	3	1	3	1
84	2	2	36	1	2	4	1	1	0	2	2	1	10	1	3	1	3	1	1	0	1	0	1	1	1	5	1	3	4	1	1	2	2	1	#NULL!	0	0	0	0	1	0	0	3	1	1	1	1	1	1
85	2	2	21	1	2	4	1	2	1	1	1	1	11	3	3	2	3	1	1	0	1	0	1	1	1	5	1	1	4	1	2	4	1	4	#NULL!	1	0	0	0	0	0	0	3	1	1	3	1	4	1
86	2	2	30	1	2	4	1	1	0	2	1	0	99	#NULL!	#NULL!	#NULL!	3	1	1	0	1	0	1	1	1	5	1	1	4	1	1	2	1	1	#NULL!	0	0	0	1	0	0	0	3	1	1	3	1	2	1
87	2	2	29	1	2	4	2	1	0	2	2	0	99	#NULL!	#NULL!	#NULL!	2	0	1	0	1	0	1	1	1	5	1	1	3	1	1	2	2	6	#NULL!	1	0	0	0	0	0	0	3	1	1	1	1	1	1
88	2	2	33	2	2	4	1	3	1	2	2	1	8	3	4	1	3	1	1	0	1	0	1	1	1	5	1	1	4	1	1	1	1	1	#NULL!	0	0	1	0	0	1	0	3	1	1	3	2	3	1
89	2	2	23	1	2	4	2	2	1	1	1	1	8	3	3	1	2	0	1	0	1	0	1	1	1	5	1	1	4	1	1	2	6	1	#NULL!	0	1	0	0	0	0	0	3	1	1	3	2	2	1
90	2	2	20	1	2	4	2	1	0	3	2	0	99	#NULL!	#NULL!	#NULL!	3	1	1	0	1	0	1	1	1	5	1	1	3	1	1	1	5	4	#NULL!	0	0	1	0	0	0	0	3	1	1	3	1	2	1
91	2	2	19	1	2	4	1	2	1	1	2	1	11	3	3	2	3	1	1	0	1	0	1	1	1	5	1	1	3	1	1	2	1	1	#NULL!	0	0	1	0	0	1	0	4	1	1	2	2	2	1
92	2	1	23	1	2	4	2	1	0	3	1	1	6	1	3	1	3	1	1	0	1	0	1	1	0	4	1	1	4	1	1	2	1	1	#NULL!	0	0	1	1	0	0	0	4	1	1	1	2	1	1
93	2	1	27	2	2	3	4	1	0	2	1	1	6	1	3	1	3	1	1	0	1	0	1	1	1	5	1	1	4	1	1	2	2	1	#NULL!	1	0	1	1	1	0	0	5	1	1	1	2	3	1
94	2	1	23	2	3	3	4	1	0	1	2	1	14	1	4	1	3	1	1	0	1	1	1	1	1	6	1	1	4	1	2	4	2	1	#NULL!	1	0	0	0	1	1	0	3	1	1	1	2	3	1
95	2	1	20	2	2	3	2	1	0	1	2	1	11	2	4	1	3	1	1	0	1	0	1	1	0	4	1	1	4	1	1	2	2	1	#NULL!	0	0	1	0	0	0	0	3	1	1	1	4	3	1
96	2	1	21	2	3	3	2	3	1	1	2	0	99	#NULL!	#NULL!	#NULL!	4	1	1	1	1	1	1	0	1	6	1	1	4	1	1	2	6	1	#NULL!	0	0	1	0	0	0	0	5	1	2	#NULL!	4	4	1
97	2	1	22	1	2	3	2	3	1	1	2	0	99	#NULL!	#NULL!	#NULL!	0	0	0	1	0	0	0	0	0	1	0	1	4	1	1	2	2	1	#NULL!	0	0	1	0	0	0	0	5	1	1	3	2	1	1
98	2	1	22	2	2	3	2	1	0	1	2	0	99	#NULL!	#NULL!	#NULL!	4	1	1	0	1	0	1	1	1	5	1	1	4	1	1	2	2	4	#NULL!	0	0	1	1	0	0	0	5	1	1	1	4	4	1
99	2	1	37	1	3	4	2	1	0	1	2	1	10	2	3	1	2	0	1	0	1	0	0	0	0	2	0	1	4	1	1	2	2	1	#NULL!	0	0	1	0	0	0	0	5	1	1	1	4	4	1
100	2	1	22	1	3	4	4	3	1	3	2	1	8	1	3	1	0	0	0	0	0	0	0	0	0	0	0	1	4	1	2	4	6	1	#NULL!	0	0	0	0	1	0	0	5	1	1	1	2	1	1
101	2	1	32	1	2	3	2	2	1	1	2	1	14	2	4	1	6	1	1	0	1	0	1	1	1	5	1	3	4	1	1	4	2	4	#NULL!	0	0	0	1	0	0	0	5	1	1	1	2	1	1
102	2	1	29	2	2	3	4	1	0	2	3	0	99	#NULL!	#NULL!	#NULL!	3	1	1	0	1	0	0	1	1	4	1	1	4	1	1	1	2	1	#NULL!	0	0	1	0	0	0	0	5	1	1	3	4	4	1
103	2	1	21	1	2	3	2	1	0	2	3	0	99	#NULL!	#NULL!	#NULL!	2	1	1	0	0	0	0	0	0	1	0	1	4	1	1	1	6	4	#NULL!	0	0	0	0	0	1	0	5	1	1	3	4	4	1
104	2	1	30	1	2	4	2	1	0	1	2	0	99	#NULL!	#NULL!	#NULL!	3	1	1	1	1	0	1	1	0	5	1	1	4	1	1	2	2	1	#NULL!	0	0	1	0	0	1	0	3	1	1	3	2	1	1
105	2	2	30	1	2	4	4	1	0	1	1	1	13	1	4	1	3	1	1	0	0	0	0	0	1	2	0	1	4	1	2	4	1	1	#NULL!	0	0	0	0	0	0	1	2	1	2	#NULL!	1	3	1
106	2	2	28	1	2	4	4	3	1	2	2	1	13	1	1	2	3	1	1	0	0	0	1	0	1	3	0	1	4	1	1	1	4	1	#NULL!	0	0	0	0	0	0	1	2	1	2	#NULL!	1	4	1
107	2	2	37	1	2	4	2	1	0	2	2	1	13	1	4	2	3	1	1	0	0	0	0	0	1	2	0	1	4	1	1	1	1	1	#NULL!	0	0	1	0	0	0	0	2	1	2	#NULL!	4	3	1
108	2	2	45	2	2	5	2	1	0	1	2	0	99	#NULL!	#NULL!	#NULL!	3	1	1	1	0	0	0	1	1	4	1	1	4	1	1	2	4	1	#NULL!	0	0	1	0	0	0	0	2	1	1	1	2	3	1
109	2	2	32	1	2	4	2	1	0	2	2	1	13	3	4	2	2	0	1	0	0	0	1	0	1	3	0	1	4	1	1	1	4	1	#NULL!	0	0	0	0	0	0	1	1	2	1	3	4	4	1
110	2	2	18	2	1	4	4	2	1	1	2	1	13	1	4	2	3	1	1	0	0	0	1	0	1	3	0	1	4	1	1	2	2	1	#NULL!	0	0	0	0	0	0	1	1	2	2	#NULL!	4	4	1
111	2	1	40	1	2	4	1	1	0	2	3	1	8	1	4	1	3	1	1	0	1	0	1	0	0	3	0	1	4	1	1	1	2	1	#NULL!	1	0	1	0	0	1	0	1	3	1	1	4	4	1
112	2	1	25	1	2	4	1	3	1	2	1	1	8	2	4	1	2	0	1	0	1	0	1	0	0	3	0	1	4	1	1	2	2	1	#NULL!	0	1	1	0	0	0	0	2	1	1	3	1	1	1
113	2	1	28	2	2	3	7	3	1	2	1	1	6	2	4	2	3	1	1	0	1	0	0	0	1	3	0	1	4	1	2	4	6	1	#NULL!	0	0	1	0	0	1	0	2	1	1	3	1	1	2
114	2	1	37	1	2	4	1	1	0	2	2	1	8	1	4	1	3	1	1	0	1	0	1	0	1	4	1	1	4	1	2	4	2	1	#NULL!	0	0	1	0	1	0	0	3	1	1	1	4	1	1
115	2	1	25	1	2	4	1	1	0	2	1	1	6	1	4	2	2	0	1	0	1	0	0	0	1	3	0	1	4	1	2	4	2	1	#NULL!	0	0	0	0	1	0	0	2	1	1	1	4	4	1
116	2	1	25	2	2	4	2	3	1	2	1	1	14	2	4	1	3	1	1	1	1	0	1	0	1	5	1	1	4	1	1	2	6	1	#NULL!	1	0	0	0	0	1	0	2	1	1	3	2	4	1
117	2	1	40	2	2	4	1	1	0	2	1	1	8	2	4	1	3	1	1	0	1	0	0	0	1	3	0	1	4	1	1	2	2	1	#NULL!	1	0	0	0	1	0	0	1	3	2	#NULL!	3	3	1
118	2	1	24	2	2	4	1	4	2	1	3	0	99	#NULL!	#NULL!	#NULL!	2	1	1	0	1	0	0	0	1	3	0	1	4	1	2	4	2	1	#NULL!	1	0	1	0	0	0	0	2	1	1	1	2	4	2
119	2	1	24	2	2	4	1	1	0	1	3	0	99	#NULL!	#NULL!	#NULL!	4	1	1	0	1	0	0	1	1	4	1	1	4	1	1	2	6	1	#NULL!	1	0	1	0	0	0	0	2	1	1	1	2	4	1
120	2	1	45	2	2	4	1	1	0	1	2	0	99	#NULL!	#NULL!	#NULL!	2	0	1	0	1	0	0	0	1	3	0	1	4	1	1	2	6	1	#NULL!	0	0	1	0	0	0	0	2	1	2	#NULL!	4	3	1
121	2	1	21	1	2	3	7	2	1	2	1	1	11	3	4	1	3	1	1	0	1	0	0	0	1	3	0	1	4	1	1	2	6	1	#NULL!	0	0	1	0	0	0	0	2	1	1	3	4	4	1
122	2	1	43	2	2	4	1	2	1	2	2	1	11	2	4	1	3	1	1	1	1	0	1	1	1	6	1	1	4	1	1	2	6	1	#NULL!	0	0	1	0	0	0	0	3	1	1	1	4	4	1
123	2	1	30	1	2	4	4	1	0	2	1	1	11	2	4	2	3	1	1	0	1	0	0	0	1	3	0	1	4	1	1	2	6	1	#NULL!	0	0	1	0	0	0	0	1	3	1	1	4	4	1
124	2	1	19	2	2	3	2	1	0	1	2	1	11	1	4	1	3	1	1	0	0	0	1	1	1	4	1	1	4	1	1	1	2	1	#NULL!	0	0	0	0	0	0	1	2	1	2	#NULL!	2	4	1
125	2	1	32	1	2	3	2	1	0	1	2	1	11	3	4	2	2	1	1	0	0	0	0	0	0	1	0	1	4	1	1	2	6	1	#NULL!	0	0	0	0	0	0	1	1	2	1	4	4	4	1
126	2	1	23	1	2	3	2	4	2	2	1	1	8	3	4	2	4	1	1	0	1	1	1	1	1	6	1	1	4	1	1	2	2	1	#NULL!	0	0	0	0	0	0	1	2	1	1	3	4	4	1
127	2	1	19	2	2	3	2	2	1	2	1	1	11	1	1	1	2	0	1	0	1	0	0	1	0	3	0	1	4	1	1	2	6	1	#NULL!	0	0	1	0	1	0	0	1	3	2	#NULL!	4	4	1
128	2	1	25	1	2	3	2	1	0	2	1	1	11	3	4	2	3	1	1	0	0	0	0	1	0	2	0	3	4	1	1	2	6	6	#NULL!	0	0	0	0	0	0	1	2	1	1	4	4	4	1
129	2	1	25	2	2	3	4	1	0	1	2	0	99	#NULL!	#NULL!	#NULL!	3	1	1	0	1	0	0	1	1	4	1	1	4	1	1	1	2	1	#NULL!	0	0	1	1	1	0	0	3	1	2	#NULL!	4	4	1
130	2	1	37	1	2	4	1	2	1	1	2	1	13	2	3	1	3	1	1	0	1	0	0	1	1	4	1	1	4	1	1	2	2	1	#NULL!	0	0	1	0	0	0	0	5	1	1	1	4	3	1
131	2	1	24	2	2	3	4	1	0	3	1	1	2	3	4	1	2	0	1	1	1	0	0	1	0	4	1	1	4	2	1	2	6	1	#NULL!	0	0	1	0	0	0	0	2	1	1	3	4	4	1
132	2	1	22	2	2	3	4	2	1	1	1	1	11	2	4	1	2	0	1	0	0	0	0	1	0	2	0	1	4	1	1	1	2	1	#NULL!	1	0	0	0	0	0	0	5	1	1	1	4	4	1
133	2	1	21	1	4	4	2	4	2	1	2	1	11	2	1	1	3	1	1	0	1	0	1	1	1	5	1	1	4	1	1	1	2	5	#NULL!	1	0	0	0	0	0	0	5	1	1	3	1	1	1
134	2	1	19	2	2	3	7	2	1	1	1	1	8	2	4	1	1	0	1	0	0	0	0	0	0	1	0	3	4	2	1	1	2	1	#NULL!	1	0	1	0	0	0	0	5	1	1	3	4	4	1
135	2	1	26	2	2	3	4	1	0	2	2	0	99	#NULL!	#NULL!	#NULL!	3	1	1	0	1	0	0	1	1	4	1	1	4	1	1	1	2	1	#NULL!	0	0	0	1	0	0	0	5	1	2	#NULL!	4	4	1
136	2	1	22	2	2	3	4	1	0	1	2	1	11	1	3	1	3	1	1	0	1	1	1	1	1	6	1	1	4	1	1	1	2	2	#NULL!	1	0	1	0	0	0	0	5	1	1	1	4	4	1
137	2	1	35	3	2	4	2	1	0	1	2	0	99	#NULL!	#NULL!	#NULL!	3	1	1	0	1	1	0	1	1	5	1	1	4	2	1	1	2	1	#NULL!	0	0	1	0	0	0	0	5	1	2	#NULL!	4	4	1
138	2	1	30	2	2	4	4	1	0	1	2	1	11	3	4	1	3	1	1	0	1	0	0	1	1	4	1	1	4	1	1	1	2	4	#NULL!	0	0	0	0	0	1	0	5	1	2	#NULL!	3	3	1
139	2	1	35	1	2	4	4	1	0	1	2	0	99	#NULL!	#NULL!	#NULL!	2	1	1	0	1	0	0	1	1	4	1	1	4	1	2	4	6	1	#NULL!	0	0	0	0	0	1	0	5	1	1	3	4	4	1
140	2	1	21	2	2	3	2	2	1	2	2	0	99	#NULL!	#NULL!	#NULL!	3	1	1	0	1	0	1	1	1	5	1	1	4	1	1	1	2	1	#NULL!	0	0	0	0	0	1	0	5	1	2	#NULL!	4	4	1
141	2	1	25	2	3	3	4	1	0	1	2	1	10	3	3	2	3	1	1	0	1	0	1	1	1	5	1	1	4	2	3	4	6	1	#NULL!	0	0	1	0	0	0	0	2	1	1	1	4	4	1
142	2	1	31	1	2	4	1	1	0	2	2	1	8	2	4	1	0	0	0	0	0	0	0	0	0	0	0	1	4	1	2	4	6	1	#NULL!	0	0	0	0	0	1	0	2	1	1	1	4	4	1
143	2	1	26	2	2	4	1	1	0	2	1	1	11	2	4	2	2	0	1	0	1	0	0	0	1	3	0	1	4	1	1	2	2	1	#NULL!	1	0	1	0	0	0	0	2	1	1	1	4	4	1
144	2	1	30	2	2	4	1	1	0	1	2	1	11	3	4	1	3	1	1	0	1	0	1	0	1	4	1	1	4	1	1	2	2	1	#NULL!	1	0	1	0	0	0	0	2	1	1	1	2	4	1
145	2	1	21	1	2	4	7	3	1	1	2	1	11	3	4	2	2	0	1	0	1	0	1	0	1	4	1	3	4	2	1	2	2	1	#NULL!	0	0	1	0	0	0	0	2	1	1	1	4	4	1
146	2	1	35	2	2	4	1	1	0	2	1	1	11	1	4	1	3	1	1	0	1	0	1	0	1	4	1	1	4	1	1	2	2	1	#NULL!	0	0	1	0	0	0	0	3	1	1	3	4	4	1
147	2	1	36	2	2	3	1	1	0	2	2	1	6	3	4	2	3	1	1	0	1	0	0	0	1	3	0	1	4	1	1	2	2	1	#NULL!	0	0	1	0	0	0	0	2	1	2	#NULL!	4	4	1
148	2	1	40	1	2	4	2	1	0	1	1	1	11	2	4	1	3	1	1	0	1	0	0	1	1	4	1	1	4	1	1	2	6	1	#NULL!	0	0	1	0	0	0	0	3	1	2	#NULL!	4	4	1
149	2	1	17	2	2	4	7	2	1	1	1	1	6	3	4	2	2	1	1	0	1	0	0	0	1	3	0	3	4	2	1	2	2	1	#NULL!	0	0	1	0	0	0	0	2	1	1	1	4	4	1
150	2	1	26	1	2	4	2	1	0	2	2	0	99	#NULL!	#NULL!	#NULL!	4	1	1	0	0	0	0	0	0	1	0	1	4	1	1	2	2	1	#NULL!	0	0	1	0	0	0	0	1	3	1	1	4	4	1
151	2	1	34	1	2	4	1	1	0	1	3	0	99	#NULL!	#NULL!	#NULL!	0	0	0	0	0	0	0	0	0	0	0	1	4	1	1	2	2	1	#NULL!	0	0	1	0	0	1	0	2	1	1	1	4	4	1
152	2	1	20	2	2	4	1	3	1	1	2	0	99	#NULL!	#NULL!	#NULL!	2	0	1	0	1	0	0	0	1	3	0	1	4	1	2	4	2	1	#NULL!	0	0	1	0	0	1	0	1	3	1	1	1	4	1
153	2	1	22	1	2	4	4	2	1	1	2	1	11	2	4	1	3	1	1	0	1	0	0	0	1	3	0	1	4	1	2	4	6	1	#NULL!	0	0	1	0	0	1	0	2	1	1	1	4	4	1
154	2	1	23	2	2	4	1	1	0	1	2	0	99	#NULL!	#NULL!	#NULL!	3	1	1	0	1	0	0	0	1	3	0	1	4	1	1	2	2	1	#NULL!	0	0	1	0	0	1	0	1	2	2	#NULL!	4	4	1
155	2	1	22	2	2	5	4	2	1	1	1	1	6	1	4	2	1	0	1	0	0	0	0	0	0	1	0	1	4	1	2	4	6	1	#NULL!	0	0	0	0	0	1	0	2	1	1	1	4	4	1
156	2	1	40	1	2	4	1	1	0	1	1	1	6	1	4	1	3	1	1	0	1	0	0	0	1	3	0	1	4	1	1	2	1	1	#NULL!	1	0	1	0	0	1	0	2	1	1	1	4	4	1
157	2	1	27	2	2	3	4	2	1	3	2	1	11	3	4	2	3	1	1	0	1	0	0	1	1	4	1	1	4	1	1	2	2	1	#NULL!	0	0	1	0	0	1	0	2	1	1	1	4	4	1
158	2	1	23	2	2	3	4	2	1	2	1	1	6	1	3	2	3	1	1	0	1	0	0	1	0	3	0	1	4	1	1	2	6	6	#NULL!	0	0	1	0	1	0	0	4	1	1	4	4	3	3
159	2	1	25	2	2	3	2	3	1	1	2	1	11	1	4	1	3	1	1	0	1	0	0	1	0	3	0	1	4	1	1	2	1	1	#NULL!	0	0	0	0	0	0	1	2	1	1	4	1	1	1
160	2	1	16	2	2	3	4	2	1	1	1	1	11	3	4	2	3	1	1	0	1	0	1	1	0	4	1	3	4	1	1	2	2	1	#NULL!	0	0	0	0	0	0	1	3	1	1	3	4	4	1
161	2	1	20	2	2	3	4	1	0	2	1	1	2	3	4	2	0	0	0	0	0	0	0	0	0	0	0	3	1	2	2	4	1	6	#NULL!	0	0	0	0	0	0	1	2	1	1	4	4	4	1
162	2	1	25	2	2	3	2	3	1	3	3	0	99	#NULL!	#NULL!	#NULL!	0	0	0	0	0	0	0	0	0	0	0	3	5	1	1	4	6	1	#NULL!	0	0	1	0	0	0	0	1	3	2	#NULL!	4	4	1
163	2	1	25	1	2	4	3	3	1	1	3	0	99	#NULL!	#NULL!	#NULL!	2	0	1	1	1	0	1	1	0	5	1	1	4	2	1	2	6	1	#NULL!	0	0	0	0	0	0	1	2	1	2	#NULL!	4	4	1
164	2	1	34	1	2	4	2	3	1	2	2	1	8	3	1	1	3	1	1	0	1	1	1	1	1	6	1	1	4	1	2	4	2	1	#NULL!	0	0	0	0	0	0	1	3	1	1	4	2	3	1
165	2	2	30	1	2	4	1	1	0	1	1	1	13	1	3	2	3	1	1	0	1	0	1	1	1	5	1	1	3	1	1	2	1	1	#NULL!	0	0	0	1	1	0	0	2	1	1	1	4	4	1
166	2	2	22	2	2	4	4	1	0	1	2	1	13	1	3	2	2	1	1	0	1	0	1	1	1	5	1	1	3	2	2	4	1	1	#NULL!	0	1	1	1	0	0	0	3	1	1	4	4	4	1
167	2	2	36	1	2	4	1	2	1	1	2	1	13	3	4	2	3	0	1	0	1	0	1	1	1	5	1	1	4	1	1	2	1	1	#NULL!	1	0	1	0	1	0	0	3	1	1	2	2	2	1
168	2	2	26	1	2	4	1	4	2	1	2	1	13	1	4	2	3	1	1	0	1	0	1	1	1	5	1	1	3	1	1	2	1	1	#NULL!	0	0	0	1	1	0	0	2	1	1	3	1	1	1
169	2	2	30	1	2	4	1	1	0	4	1	1	8	3	4	2	3	0	1	0	1	0	0	1	1	4	1	1	4	1	1	2	1	1	#NULL!	1	1	0	1	0	0	0	3	1	1	3	1	1	1
170	2	2	25	1	2	4	1	2	1	1	2	1	13	1	4	2	3	0	1	0	1	0	1	1	1	5	1	1	4	1	2	4	2	1	#NULL!	0	0	1	1	1	0	0	2	1	1	1	2	1	1
171	2	2	30	1	2	4	1	1	0	5	1	1	13	1	3	2	3	1	1	1	1	0	1	1	1	6	1	1	4	1	2	4	2	1	#NULL!	1	0	0	1	0	1	0	3	1	1	3	2	2	1
172	2	2	20	1	2	4	2	2	1	3	2	0	99	#NULL!	#NULL!	#NULL!	3	1	1	0	1	0	1	1	1	5	1	1	3	1	1	2	2	1	#NULL!	1	0	1	1	1	0	0	2	1	2	#NULL!	2	1	1
173	2	2	24	2	2	4	1	1	0	3	2	1	13	3	4	2	2	0	1	0	1	0	0	1	1	4	1	1	3	1	1	2	1	1	#NULL!	1	1	1	0	1	0	0	1	2	1	3	4	4	1
174	2	2	21	1	2	4	2	2	1	3	1	1	13	3	4	2	2	0	1	0	0	0	1	1	0	3	0	1	3	1	2	4	2	1	#NULL!	1	1	0	0	0	0	0	3	1	1	1	2	1	1
175	2	2	36	1	2	4	1	2	1	2	1	1	13	1	3	1	3	1	1	0	1	0	0	1	1	4	1	1	4	1	1	2	2	1	#NULL!	1	0	0	1	1	0	0	2	1	1	1	1	1	1
176	2	2	33	2	2	5	1	1	0	2	2	0	99	#NULL!	#NULL!	#NULL!	2	0	1	1	1	0	0	1	1	5	1	1	4	1	1	2	2	1	#NULL!	0	0	0	0	0	0	1	3	1	1	1	2	1	1
177	2	2	25	1	2	4	1	2	1	2	2	1	13	3	4	2	3	1	1	1	0	0	0	0	0	2	0	1	3	1	1	2	1	1	#NULL!	0	1	0	1	0	0	0	1	2	1	2	1	1	1
178	2	2	26	1	2	4	2	1	0	2	2	1	13	1	4	2	1	0	1	0	1	0	0	1	1	4	1	1	4	1	1	2	2	1	#NULL!	1	0	1	1	0	0	0	1	2	1	3	1	1	1
179	2	2	26	1	2	4	2	2	1	1	2	1	13	1	4	2	3	1	1	0	1	0	0	1	1	4	1	1	4	1	1	2	2	4	#NULL!	0	0	0	0	0	0	1	2	1	2	#NULL!	1	1	1
180	2	2	19	1	2	4	4	1	0	2	2	1	13	3	4	2	3	1	1	1	1	0	0	1	1	5	1	1	4	1	2	1	4	4	#NULL!	1	0	1	0	1	0	0	2	1	1	1	1	1	1
181	2	2	26	1	2	4	4	2	1	1	2	1	13	1	3	1	1	0	1	0	1	0	1	1	1	5	1	1	4	1	1	2	2	1	#NULL!	0	1	1	1	0	0	0	3	1	1	1	1	1	1
182	2	2	22	3	2	4	2	2	1	1	1	1	8	3	4	2	3	1	1	0	1	0	1	1	1	5	1	1	3	1	1	2	1	1	#NULL!	1	0	0	1	1	0	0	2	1	2	#NULL!	1	1	1
183	2	2	31	1	2	4	4	3	1	2	2	1	8	1	4	1	3	1	1	0	1	0	1	1	1	5	1	1	4	1	1	2	1	1	#NULL!	0	0	1	1	0	1	0	2	1	1	3	2	3	1
184	2	2	24	1	2	4	1	2	1	1	2	1	6	3	4	2	3	1	1	0	1	0	1	1	1	5	1	1	4	1	2	4	1	1	#NULL!	1	1	1	0	0	0	0	2	1	1	3	1	1	1
185	2	2	29	1	2	3	2	3	1	1	2	1	8	3	4	2	3	1	1	1	1	0	0	1	1	5	1	1	4	1	1	2	1	4	#NULL!	1	0	1	0	0	0	0	3	1	2	#NULL!	1	1	1
186	2	2	35	1	2	4	1	1	0	2	2	1	2	3	4	2	3	1	1	0	1	0	0	1	1	4	1	1	4	1	1	2	1	4	#NULL!	1	0	1	1	0	0	0	2	1	1	3	1	2	1
187	2	2	28	1	2	4	1	4	2	1	1	1	8	3	3	1	3	1	1	0	1	0	1	1	1	5	1	1	3	1	1	2	2	1	#NULL!	1	0	1	1	0	0	0	2	1	1	3	1	1	1
188	2	2	20	2	2	4	1	2	1	1	1	1	13	1	4	1	5	1	1	0	1	0	0	1	1	4	1	1	4	1	1	2	1	1	#NULL!	1	0	1	1	0	0	0	2	1	1	3	1	2	1
189	2	2	27	1	2	4	1	2	1	2	1	1	8	1	4	1	5	1	1	0	1	0	0	1	1	4	1	1	4	1	1	2	3	4	#NULL!	1	1	1	0	0	0	0	3	1	1	3	1	2	1
190	2	2	20	1	2	4	2	1	0	3	2	0	99	#NULL!	#NULL!	#NULL!	5	1	1	1	1	0	0	1	1	5	1	1	4	1	1	2	1	1	#NULL!	1	0	1	1	0	0	0	3	1	1	1	1	1	1
191	2	2	37	1	2	4	1	1	0	1	2	0	99	#NULL!	#NULL!	#NULL!	2	0	1	0	1	0	1	1	1	5	1	1	4	1	1	2	1	1	#NULL!	1	0	0	1	0	0	0	2	1	1	2	1	2	1
192	2	2	29	1	2	4	2	4	2	3	2	1	13	3	3	2	5	1	1	1	1	0	0	1	1	5	1	1	4	1	1	2	6	1	#NULL!	1	0	1	0	0	1	0	2	1	1	1	2	1	1
193	2	2	20	1	2	4	2	1	0	3	2	1	2	3	4	2	5	1	1	0	1	0	0	1	1	4	1	1	3	1	1	2	1	1	#NULL!	1	0	1	1	1	0	0	2	1	1	1	2	1	1
194	2	2	19	1	2	4	1	2	1	2	1	1	13	1	4	2	4	1	1	0	1	0	0	1	1	4	1	1	3	1	1	2	1	1	#NULL!	1	1	0	1	0	0	0	4	1	1	3	1	1	1
195	2	2	28	2	2	4	2	3	1	1	2	1	11	1	4	1	4	1	1	1	0	0	1	1	1	5	1	1	4	1	1	2	5	1	#NULL!	1	0	0	0	0	0	0	3	1	1	3	4	4	1
196	2	2	32	1	2	4	1	1	0	1	2	0	99	#NULL!	#NULL!	#NULL!	2	0	1	0	1	0	0	0	1	3	0	1	4	2	1	2	6	1	#NULL!	0	0	0	1	0	0	0	3	1	1	3	4	3	1
197	2	2	25	1	2	4	2	2	1	1	1	1	10	3	4	2	4	1	1	0	1	0	0	0	1	3	0	1	4	1	1	1	5	2	#NULL!	0	0	1	0	0	0	0	2	1	1	3	1	1	1
198	2	2	24	1	2	4	1	3	1	5	1	1	11	1	1	2	3	1	1	0	1	0	1	1	1	5	1	1	4	1	1	2	5	1	#NULL!	0	0	0	0	0	0	1	2	1	1	3	4	4	1
199	2	2	40	1	2	4	2	1	0	2	1	1	14	1	4	2	4	1	1	1	1	0	0	0	1	4	1	1	4	1	1	1	5	1	#NULL!	0	0	1	0	0	0	0	2	1	1	3	4	4	1
200	2	2	33	1	2	4	2	2	1	3	2	1	13	1	4	1	3	0	1	0	1	0	1	0	1	4	1	1	4	1	1	2	5	1	#NULL!	0	0	0	0	1	0	0	3	1	1	3	4	4	1
201	2	2	33	1	2	4	2	1	0	2	2	0	99	#NULL!	#NULL!	#NULL!	2	1	1	0	1	0	0	1	0	3	0	1	4	1	1	2	5	6	#NULL!	1	0	0	0	0	0	0	1	3	1	3	4	4	1
202	2	4	25	2	2	1	1	2	1	2	2	1	6	3	2	1	1	0	0	0	1	0	1	0	0	2	0	1	4	1	1	1	1	1	#NULL!	0	0	0	0	0	0	1	2	1	2	#NULL!	4	4	1
203	2	4	23	2	2	1	1	1	0	2	1	1	15	1	1	2	1	0	1	0	1	0	1	0	0	3	0	1	4	1	2	4	6	1	#NULL!	0	0	0	0	0	0	1	2	1	2	#NULL!	4	4	1
204	2	4	32	2	2	1	2	1	0	4	2	1	12	1	1	1	3	1	0	0	1	0	0	0	1	2	0	1	4	2	1	1	2	1	#NULL!	0	0	0	0	0	0	1	1	3	1	3	4	4	1
205	2	4	42	2	2	1	2	1	0	1	2	1	12	3	4	1	3	1	0	0	1	0	1	1	0	3	0	1	4	1	1	1	1	1	#NULL!	1	0	0	0	0	0	0	2	1	1	3	4	4	1
206	2	4	33	2	2	1	1	1	0	5	2	1	6	1	4	1	4	1	1	0	1	0	1	0	0	3	0	1	4	1	2	3	2	1	#NULL!	0	0	1	0	0	0	0	3	1	2	#NULL!	4	4	1
207	2	4	39	2	2	1	2	1	0	4	1	1	12	1	4	1	3	1	0	0	1	0	0	1	0	2	0	1	4	2	2	3	2	1	#NULL!	1	0	0	0	0	0	0	4	1	1	1	4	4	1
208	2	4	43	2	2	1	2	1	0	3	1	0	99	#NULL!	#NULL!	#NULL!	3	1	0	0	1	0	1	0	1	3	0	1	4	1	1	1	2	1	#NULL!	0	0	0	0	0	1	0	2	1	1	3	4	4	1
209	2	4	22	2	2	1	4	1	0	2	1	1	15	1	1	2	2	1	0	1	0	0	0	0	0	1	0	1	4	1	2	4	6	1	#NULL!	0	0	1	0	0	1	0	1	3	1	1	4	4	3
210	2	4	25	2	2	1	7	1	0	1	1	1	12	1	1	1	0	0	0	0	0	0	0	0	0	0	0	1	4	1	1	1	2	1	#NULL!	0	0	0	0	0	0	1	4	1	1	1	4	4	1
211	2	3	25	2	2	1	2	1	0	1	2	0	99	#NULL!	#NULL!	#NULL!	5	1	1	0	1	0	0	1	0	3	0	1	5	1	1	2	6	6	#NULL!	1	0	0	0	0	1	0	3	1	1	1	4	4	1
212	2	3	26	2	2	1	1	4	2	1	1	1	15	2	4	1	5	1	1	0	1	0	1	1	0	4	1	1	4	1	1	2	1	1	#NULL!	1	0	1	1	0	0	0	4	1	1	3	2	2	1
213	2	3	23	2	2	1	7	4	2	1	1	1	15	1	4	1	4	1	1	1	1	0	1	1	0	5	1	1	3	1	1	2	1	1	#NULL!	0	0	0	0	1	0	0	2	1	2	#NULL!	1	4	1
214	2	3	32	2	2	1	1	1	0	1	1	1	15	1	1	1	2	1	1	0	0	0	0	0	0	1	0	1	4	1	2	4	1	1	#NULL!	1	0	1	0	0	0	0	3	1	1	1	1	1	1
215	2	3	32	2	2	1	3	5	2	3	1	0	99	#NULL!	#NULL!	#NULL!	4	1	1	0	1	0	0	1	0	3	0	1	4	1	1	2	1	2	#NULL!	1	0	0	0	0	1	0	2	1	1	3	4	1	1
216	2	3	25	2	2	1	1	1	0	1	1	1	15	3	4	1	3	1	1	1	1	0	0	1	0	4	1	1	4	1	1	2	2	1	#NULL!	1	0	0	0	0	1	0	4	1	2	#NULL!	4	1	1
217	2	3	25	2	2	1	2	4	2	1	2	1	15	1	1	1	4	1	1	1	1	1	1	1	1	7	1	1	3	1	1	2	2	6	#NULL!	1	0	1	0	0	1	0	2	1	1	3	1	1	1
218	2	3	26	2	2	1	2	4	2	1	2	1	15	1	4	1	4	1	1	1	1	0	1	1	1	6	1	1	4	1	1	2	1	5	#NULL!	0	0	1	1	0	0	0	3	1	1	1	1	1	1
219	2	3	35	2	2	1	1	1	0	4	2	1	15	1	4	1	3	1	1	1	1	0	1	1	1	6	1	1	3	1	1	2	2	2	#NULL!	0	1	0	1	1	0	0	2	1	1	1	1	2	1
220	2	3	30	2	2	1	2	1	0	2	2	1	12	2	4	1	5	1	1	1	1	0	1	1	1	6	1	1	4	1	1	1	1	2	#NULL!	1	1	0	1	0	0	0	2	1	2	#NULL!	4	4	1
221	2	3	30	2	2	1	2	1	0	3	2	1	15	2	4	1	4	1	1	1	1	0	1	1	1	6	1	1	4	1	1	2	6	1	#NULL!	1	0	0	1	0	0	0	2	1	2	#NULL!	1	1	1
222	2	1	30	1	2	4	2	1	0	1	2	0	99	#NULL!	#NULL!	#NULL!	3	1	1	0	1	0	0	1	1	4	1	1	4	1	2	4	2	4	#NULL!	1	0	0	0	0	0	0	3	1	1	1	4	4	1
223	2	1	40	1	2	3	2	1	0	2	2	0	99	#NULL!	#NULL!	#NULL!	3	1	1	0	1	0	0	1	1	4	1	1	4	1	2	4	2	1	#NULL!	0	0	0	1	0	0	0	3	1	1	1	4	4	1
224	2	1	30	1	2	4	4	1	0	1	2	0	99	#NULL!	#NULL!	#NULL!	3	1	1	0	1	0	0	1	1	4	1	1	4	1	2	4	2	2	#NULL!	1	0	1	0	0	0	0	3	1	1	3	2	3	1
225	2	1	25	1	2	4	2	1	0	2	1	1	14	3	4	1	2	0	1	0	1	0	0	1	1	4	1	1	4	1	2	4	2	2	#NULL!	0	0	1	0	0	1	0	5	1	1	1	4	4	1
226	2	1	30	1	2	4	2	1	0	1	2	0	99	#NULL!	#NULL!	#NULL!	3	1	1	0	1	0	0	1	1	4	1	1	4	1	1	1	2	5	#NULL!	1	0	0	1	0	0	0	3	1	1	1	4	4	1
227	2	1	40	2	2	4	2	1	0	1	2	0	99	#NULL!	#NULL!	#NULL!	3	1	1	0	0	0	0	0	0	1	0	1	2	1	2	4	2	2	#NULL!	1	0	1	0	0	0	0	3	1	1	1	2	1	1
228	2	1	24	1	2	4	2	1	0	2	2	1	6	2	3	1	3	1	1	0	1	0	0	1	1	4	1	1	4	1	1	2	2	4	#NULL!	1	0	0	0	0	0	0	5	1	2	#NULL!	4	4	1
229	2	1	23	2	2	4	2	1	0	1	2	0	99	#NULL!	#NULL!	#NULL!	1	0	1	0	0	0	0	0	0	1	0	1	4	1	1	1	2	4	#NULL!	0	0	1	0	0	0	0	3	1	1	1	4	4	1
230	2	3	25	2	2	1	7	3	1	5	2	0	99	#NULL!	#NULL!	#NULL!	2	0	1	0	0	0	0	1	1	3	0	1	3	1	2	4	1	2	#NULL!	1	0	0	1	0	0	0	2	1	1	1	4	4	1
231	2	3	34	2	2	1	2	1	0	3	2	1	15	2	2	1	2	0	1	0	0	0	1	1	0	3	0	1	4	1	1	1	1	1	#NULL!	1	0	1	0	0	0	0	2	1	1	1	4	4	1
232	2	3	30	2	2	1	4	1	0	2	1	1	15	1	4	1	6	1	1	0	0	0	0	0	1	2	0	1	3	1	1	1	2	2	#NULL!	1	0	0	0	0	0	0	3	1	1	1	4	4	1
233	2	3	30	2	2	1	1	1	0	2	1	1	15	3	4	2	5	1	1	0	0	0	0	0	0	1	0	1	1	2	1	3	1	1	#NULL!	0	0	0	0	0	0	1	1	5	1	3	1	4	1
234	2	3	35	2	2	1	1	1	0	2	1	1	9	1	4	2	6	1	1	0	0	0	0	0	1	2	0	1	4	2	1	1	6	6	#NULL!	1	0	0	0	0	0	0	2	1	1	4	4	4	1
235	2	1	25	3	2	4	1	1	0	2	2	1	11	2	4	2	3	1	1	0	0	0	0	0	0	1	0	1	4	1	1	2	2	1	#NULL!	0	0	1	1	0	0	0	3	1	1	3	4	4	1
236	2	1	18	1	2	4	2	1	0	2	3	0	99	#NULL!	#NULL!	#NULL!	2	1	1	0	0	0	1	0	0	2	0	1	4	1	2	4	2	1	#NULL!	0	0	1	1	0	0	0	3	1	1	3	2	4	1
237	2	1	40	1	2	4	1	1	0	2	1	1	2	2	4	2	3	0	1	0	1	0	1	1	1	5	1	1	4	1	1	2	2	1	#NULL!	0	0	1	0	0	1	0	2	1	2	#NULL!	4	4	1
238	2	1	45	2	2	4	1	1	0	2	2	1	2	2	4	1	3	1	1	0	1	0	0	1	1	4	1	1	4	1	2	4	2	1	#NULL!	0	0	1	0	0	1	0	3	1	1	1	4	4	1
239	2	1	23	1	2	4	1	3	1	1	2	1	11	2	4	2	3	1	1	0	1	0	1	1	1	5	1	1	4	1	2	4	2	1	#NULL!	0	0	1	0	0	1	0	3	1	1	3	4	4	1
240	2	1	41	1	2	4	1	1	0	2	2	1	2	3	4	2	4	1	1	0	1	0	0	1	1	4	1	1	4	1	2	4	1	1	#NULL!	0	0	1	0	0	1	0	2	1	2	#NULL!	4	4	1
241	2	4	22	2	2	1	1	3	1	3	1	1	12	2	2	1	3	1	1	0	1	0	1	1	0	4	1	1	4	1	1	2	2	1	#NULL!	1	0	0	1	0	0	0	2	1	1	3	3	1	2
242	2	4	25	2	2	1	1	1	0	2	1	1	12	3	1	1	2	1	1	0	1	0	1	0	0	3	0	1	4	1	1	2	1	1	#NULL!	0	0	1	0	0	1	0	2	1	2	#NULL!	3	1	1
243	2	4	33	2	2	1	1	1	0	2	1	1	12	1	2	1	3	1	1	1	1	0	1	1	1	6	1	1	4	1	1	2	2	1	#NULL!	0	0	1	1	0	0	0	2	1	2	#NULL!	3	1	1
244	2	4	25	2	2	1	7	3	1	4	2	0	99	#NULL!	#NULL!	#NULL!	2	0	1	0	1	0	1	1	1	5	1	1	4	1	1	2	2	1	#NULL!	1	0	0	1	0	0	0	1	2	2	#NULL!	2	1	1
245	2	4	25	2	2	1	4	2	1	2	1	1	12	3	4	1	3	1	1	0	1	0	1	1	1	5	1	1	4	1	2	4	1	1	#NULL!	1	0	0	0	0	1	0	1	3	2	#NULL!	3	1	1
246	2	4	22	2	2	1	4	1	0	3	1	1	12	3	1	1	2	0	1	0	1	0	1	0	0	3	0	1	4	1	1	2	2	1	#NULL!	0	0	1	1	0	0	0	2	1	2	#NULL!	3	1	1
247	2	4	38	2	2	1	1	1	0	5	1	1	12	1	2	1	2	0	1	0	1	0	0	0	1	3	0	1	4	1	1	1	2	1	#NULL!	1	0	1	0	0	0	0	3	1	2	#NULL!	3	1	1
248	2	1	22	1	1	3	1	3	1	1	2	1	11	2	1	2	3	1	1	0	1	0	1	1	1	5	1	1	4	1	2	4	1	1	#NULL!	0	1	1	0	0	0	0	3	1	1	3	4	4	1
249	2	1	21	2	2	3	2	3	1	1	2	1	11	2	4	1	3	1	1	0	1	1	1	1	1	6	1	1	4	1	1	2	2	1	#NULL!	0	1	1	0	0	0	0	2	1	2	#NULL!	4	4	1
250	2	3	25	2	2	1	2	1	0	5	2	1	15	1	4	1	3	1	1	0	0	0	0	1	0	2	0	1	4	1	1	1	1	2	#NULL!	1	0	1	0	0	0	0	2	1	1	4	1	4	1
251	2	3	30	2	2	1	2	1	0	5	1	1	6	1	4	1	3	1	1	0	0	0	0	0	0	1	0	1	3	1	1	1	2	1	#NULL!	1	0	1	1	0	0	0	5	1	2	#NULL!	4	4	1
252	2	3	20	2	2	1	7	1	0	3	2	1	15	1	4	2	3	1	1	0	0	0	0	1	0	2	0	1	4	1	1	1	2	2	#NULL!	0	0	0	1	0	1	0	1	4	1	1	1	4	1
253	2	3	35	2	2	1	1	1	0	3	2	1	12	3	4	1	2	0	1	0	0	0	0	1	0	2	0	1	4	1	1	1	2	2	#NULL!	0	0	0	0	0	1	0	2	1	1	1	4	4	1
254	2	3	25	2	2	1	1	1	0	3	1	1	15	2	4	1	3	1	1	0	0	0	0	0	0	1	0	1	3	1	1	1	2	2	#NULL!	1	0	0	0	0	0	0	2	1	1	1	1	4	1
255	2	2	21	1	2	4	2	2	1	1	2	1	13	1	1	1	5	1	1	0	1	0	1	0	1	4	1	1	4	1	1	1	5	1	#NULL!	1	0	0	0	0	0	0	4	1	1	3	1	1	1
256	2	2	20	1	2	4	2	1	0	2	3	1	13	1	4	1	2	1	1	0	1	0	1	0	0	3	0	1	4	1	2	4	5	1	#NULL!	1	0	0	0	0	0	0	3	1	1	3	4	4	1
257	2	2	43	1	2	4	2	2	1	3	2	0	99	#NULL!	#NULL!	#NULL!	3	1	1	0	1	0	0	1	0	3	0	1	4	1	1	2	5	1	#NULL!	0	0	1	0	0	0	0	3	1	1	3	4	4	1
258	2	3	35	2	2	1	2	1	0	3	2	1	15	1	2	1	5	1	1	1	1	1	1	1	1	7	1	1	4	1	1	2	1	2	#NULL!	1	0	1	0	0	0	0	3	1	1	3	1	1	1
259	2	3	25	2	2	1	4	3	1	2	2	1	15	2	4	1	6	1	1	1	1	0	1	1	1	6	1	1	4	1	1	2	2	1	#NULL!	1	1	1	0	0	0	0	3	1	1	1	1	1	1
260	2	3	18	2	2	1	1	3	1	1	2	1	12	1	1	1	0	0	0	0	0	0	0	0	0	0	0	2	5	1	1	1	1	2	#NULL!	0	0	1	0	0	0	0	2	1	1	2	1	1	1
261	2	3	40	2	2	1	1	1	0	4	2	1	15	3	1	1	6	1	1	1	1	0	1	1	1	6	1	1	4	1	1	1	1	1	#NULL!	1	0	1	1	0	0	0	3	1	1	3	1	1	1
262	2	3	20	2	2	1	2	2	1	1	2	1	15	2	4	1	4	1	0	0	0	0	0	0	0	0	0	1	4	1	1	2	1	1	#NULL!	0	0	0	0	0	1	0	3	1	1	3	1	1	1
263	2	2	19	2	1	5	2	2	1	2	2	1	14	3	4	2	2	0	1	0	0	0	0	0	0	1	0	1	4	1	1	1	5	3	#NULL!	0	0	0	0	1	0	0	4	1	1	3	4	4	1
264	2	2	24	2	2	4	1	3	1	2	2	1	8	1	4	1	0	0	0	0	0	0	0	0	0	0	0	1	4	1	2	4	5	1	#NULL!	0	0	0	0	0	0	1	3	1	1	3	4	4	1
265	2	2	43	3	2	4	2	2	1	5	2	1	13	1	4	1	3	1	1	0	1	0	1	0	1	4	1	1	4	1	1	2	5	1	#NULL!	0	0	1	0	0	0	0	1	3	1	3	4	4	1
266	2	3	23	2	2	1	2	1	0	2	1	1	15	1	4	1	4	1	1	0	1	0	1	1	1	5	1	1	4	1	1	1	3	2	#NULL!	1	0	0	0	0	1	0	2	1	1	3	4	4	1
267	2	3	30	2	2	1	2	1	0	3	1	1	15	2	4	1	4	1	1	0	1	0	0	1	0	3	0	1	4	1	1	2	1	1	#NULL!	1	0	0	0	0	1	0	4	1	1	1	4	4	1
268	2	3	32	2	2	1	2	1	0	2	2	1	9	2	4	1	4	1	1	0	0	0	1	0	0	2	0	1	4	1	1	1	1	1	#NULL!	0	0	0	0	0	0	1	3	1	1	1	3	4	1
269	2	3	23	2	2	1	1	1	0	2	2	1	9	3	4	1	0	0	0	0	0	0	0	0	0	0	0	1	4	1	1	3	1	6	#NULL!	0	0	0	0	0	0	1	3	1	1	3	1	4	1
270	2	3	22	2	2	1	1	1	0	1	2	1	15	2	4	1	2	0	0	0	0	0	0	0	0	0	0	1	4	1	1	1	1	1	#NULL!	1	0	0	0	0	0	0	4	1	1	3	4	4	1
271	2	3	25	2	2	1	2	1	0	2	2	0	99	#NULL!	#NULL!	#NULL!	4	1	1	0	1	0	0	1	1	4	1	1	4	1	1	2	1	1	#NULL!	1	0	0	0	0	0	0	2	1	1	1	4	3	1
272	2	2	30	2	2	4	2	1	0	4	2	0	99	#NULL!	#NULL!	#NULL!	3	1	1	0	1	0	0	1	0	3	0	1	4	1	1	1	5	1	#NULL!	1	0	0	0	0	0	0	3	1	1	3	4	4	1
273	2	2	24	1	2	4	1	4	2	3	2	1	14	3	4	1	4	1	1	0	1	0	0	1	0	3	0	1	4	1	1	1	5	2	#NULL!	0	0	1	0	0	0	0	2	1	1	3	4	4	1
274	2	2	31	2	2	4	1	1	0	1	2	0	99	#NULL!	#NULL!	#NULL!	3	1	1	0	0	0	1	0	0	2	0	1	4	1	1	2	5	1	#NULL!	0	0	1	0	0	0	0	3	1	1	1	4	4	1
275	2	2	27	1	2	4	2	3	1	2	2	0	99	#NULL!	#NULL!	#NULL!	1	0	1	0	0	0	0	0	0	1	0	1	4	1	1	2	5	1	#NULL!	0	0	1	0	0	0	0	2	1	1	3	4	4	1
276	2	2	18	1	2	4	2	1	0	2	2	1	14	1	4	1	3	1	1	0	1	0	0	1	1	4	1	1	4	1	1	3	5	1	#NULL!	0	0	1	0	0	0	0	3	1	1	1	4	4	1
277	2	2	33	1	2	4	2	2	1	2	2	1	14	1	4	1	3	1	1	0	1	0	1	1	0	4	1	1	4	1	1	2	5	1	#NULL!	0	0	1	0	0	0	0	2	1	1	3	4	4	1
278	2	2	25	1	4	4	1	1	0	3	2	0	99	#NULL!	#NULL!	#NULL!	3	1	1	0	1	0	0	1	0	3	0	1	4	1	1	2	5	1	#NULL!	0	0	1	0	0	0	0	3	1	1	1	4	4	1
279	2	2	35	1	2	4	2	1	0	2	2	1	14	2	4	2	4	1	1	1	1	0	1	1	1	6	1	1	4	1	1	2	5	1	#NULL!	0	0	1	0	0	0	0	2	1	1	3	4	4	1
280	2	2	20	1	2	4	2	2	1	1	2	1	13	1	1	2	1	0	1	0	1	0	0	0	1	3	0	1	4	1	1	1	5	1	#NULL!	0	0	1	0	0	0	0	1	3	1	3	4	4	1
281	2	2	24	1	2	4	2	4	2	1	2	1	8	1	1	1	4	1	1	0	1	0	1	1	1	5	1	1	4	1	1	2	5	5	#NULL!	0	0	1	0	0	0	0	2	1	1	3	4	4	1
282	2	2	24	1	2	4	2	2	1	4	2	0	99	#NULL!	#NULL!	#NULL!	3	1	1	0	1	0	1	0	1	4	1	1	4	1	1	1	5	1	#NULL!	0	0	1	0	0	0	0	1	3	1	3	4	4	1
283	2	2	34	1	2	4	2	1	0	2	2	1	8	1	4	1	4	1	1	0	1	0	1	1	1	5	1	1	4	1	1	2	5	1	#NULL!	0	0	1	0	0	0	0	2	1	1	2	2	4	1
284	2	2	38	1	2	4	1	2	1	3	2	1	14	1	4	2	0	0	0	0	0	0	0	0	0	0	0	1	4	1	1	2	5	1	#NULL!	0	0	1	0	0	0	0	3	1	1	3	4	4	1
285	2	2	27	1	2	4	2	3	1	2	3	0	99	#NULL!	#NULL!	#NULL!	2	1	1	1	0	0	0	0	0	2	0	1	4	1	1	1	5	4	#NULL!	0	0	0	0	1	0	0	1	3	1	3	4	4	1
286	2	2	28	1	2	4	2	1	0	2	2	1	14	1	4	1	3	1	1	0	1	0	1	0	0	3	0	1	4	1	1	2	5	1	#NULL!	1	0	0	0	0	0	0	2	1	1	3	4	4	1
287	2	3	32	2	2	1	4	1	0	6	2	1	15	1	4	1	0	0	0	0	0	0	0	0	0	0	0	1	4	1	2	4	2	1	#NULL!	1	0	0	0	0	0	0	4	1	1	1	1	4	1
288	2	3	35	2	2	1	7	1	0	6	1	1	15	2	4	1	3	1	1	0	0	0	0	0	0	1	0	1	4	1	1	1	2	6	#NULL!	1	0	0	0	0	1	0	2	1	1	3	4	4	1
289	2	3	25	2	2	1	2	1	0	2	2	1	12	3	1	2	0	0	0	0	0	0	0	0	0	0	0	1	4	1	1	1	6	1	#NULL!	1	0	0	0	0	1	0	1	3	1	3	4	4	1
290	2	3	26	2	2	1	2	1	0	2	1	0	99	#NULL!	#NULL!	#NULL!	0	0	0	0	0	0	0	0	0	0	0	1	4	1	1	2	1	1	#NULL!	1	0	0	0	0	0	0	1	3	1	3	4	4	1
291	2	3	26	2	2	1	2	1	0	2	2	1	9	1	4	1	0	0	0	0	0	0	0	0	0	0	0	1	4	1	1	2	2	1	#NULL!	1	0	0	0	0	0	0	3	1	1	3	4	2	1
292	2	3	36	2	2	1	2	1	0	5	1	1	12	2	4	1	3	1	1	0	0	0	0	0	1	2	0	1	3	1	1	1	2	2	#NULL!	1	0	0	1	0	0	0	2	1	1	1	4	4	1
293	2	3	26	2	2	1	4	1	0	3	2	1	15	2	4	1	3	0	1	0	0	0	0	1	0	2	0	1	3	1	1	1	2	1	#NULL!	1	0	0	1	0	0	0	2	1	1	1	4	4	1
294	2	3	19	2	2	1	2	1	0	1	1	1	15	2	4	1	3	1	1	0	0	0	0	0	1	2	0	1	3	1	1	1	2	1	#NULL!	1	0	0	1	0	0	0	2	1	1	2	4	4	1
295	2	3	30	2	2	1	1	2	1	4	2	0	99	#NULL!	#NULL!	#NULL!	6	1	1	0	0	0	0	1	0	2	0	1	3	1	2	4	1	2	#NULL!	1	0	0	1	0	0	0	3	1	1	1	4	4	1
296	2	3	35	2	2	1	1	1	0	2	1	1	15	2	4	1	3	1	1	0	0	0	1	0	0	2	0	1	3	1	2	4	2	1	#NULL!	0	0	0	1	0	0	0	2	1	1	1	4	4	1
297	2	3	30	2	2	1	2	1	0	4	1	1	12	2	4	1	4	1	1	0	0	0	0	1	0	2	0	1	3	1	1	1	2	2	#NULL!	1	0	0	1	0	0	0	2	1	1	1	4	4	1
298	2	3	27	2	2	1	2	1	0	2	2	1	12	2	2	1	3	1	1	0	0	0	0	1	1	3	0	1	4	1	1	1	1	1	#NULL!	1	0	1	1	0	0	0	2	1	2	#NULL!	4	4	1
299	2	3	30	2	2	1	2	1	0	2	2	1	12	2	4	1	4	1	1	0	0	0	0	0	0	1	0	1	4	1	1	2	1	1	#NULL!	1	1	1	1	0	0	0	2	1	1	1	2	4	1
300	2	3	35	2	2	1	2	1	0	2	2	1	15	1	4	1	3	1	1	0	0	0	1	1	1	4	1	1	3	1	1	1	1	1	#NULL!	1	1	0	1	0	0	0	3	1	1	1	4	4	1
301	2	3	37	2	2	1	1	1	0	2	2	1	12	1	1	1	4	1	1	1	1	1	1	1	1	7	1	1	4	1	1	1	1	1	#NULL!	1	1	1	0	0	0	0	3	1	1	1	2	1	1
302	2	3	30	2	2	1	2	1	0	2	2	1	15	2	1	1	4	1	1	1	1	0	1	1	1	6	1	1	4	1	1	2	2	2	#NULL!	1	1	1	0	0	0	0	3	1	1	1	1	1	1
303	2	4	39	2	2	1	2	1	0	3	1	1	15	2	4	1	4	1	1	0	1	0	1	0	1	4	1	1	4	1	1	1	2	1	#NULL!	0	0	0	0	1	1	0	2	1	1	3	4	4	1
304	2	4	42	2	2	1	2	1	0	3	1	1	4	2	4	1	2	0	0	0	1	0	0	0	0	1	0	1	4	1	1	1	6	1	#NULL!	0	0	0	0	0	0	1	1	2	1	3	4	4	1
305	2	4	29	2	2	1	1	1	0	4	2	1	15	1	4	2	4	1	0	1	0	0	0	0	0	1	0	1	4	2	1	1	2	1	#NULL!	0	0	0	0	0	0	1	2	1	1	1	4	4	1
306	2	4	27	2	2	1	1	3	1	2	2	1	3	1	4	2	3	1	1	0	1	0	1	0	1	4	1	1	4	1	1	1	2	1	#NULL!	1	1	0	0	0	0	0	1	3	1	1	4	4	1
307	2	4	24	2	2	1	4	1	0	1	2	1	15	1	4	2	2	0	1	0	1	0	1	0	0	3	0	1	4	1	1	1	1	1	#NULL!	1	1	0	0	0	0	0	2	1	1	1	4	4	1
308	2	4	30	2	2	1	2	1	0	3	1	1	15	1	4	1	3	1	1	1	1	0	1	0	1	5	1	1	4	2	1	1	6	1	#NULL!	0	0	0	0	0	0	1	1	3	1	3	4	4	1
309	2	4	34	2	2	1	4	1	0	3	2	0	99	#NULL!	#NULL!	#NULL!	4	1	1	0	1	0	1	0	1	4	1	1	4	1	1	1	2	1	#NULL!	0	0	0	0	0	0	1	3	1	1	1	4	4	1
310	2	4	37	1	2	1	2	1	0	1	2	0	99	#NULL!	#NULL!	#NULL!	3	1	1	0	1	0	1	0	1	4	1	1	4	1	1	1	2	1	#NULL!	1	1	0	0	0	0	0	2	1	2	#NULL!	4	4	1
311	2	4	35	2	2	1	1	1	0	4	1	1	12	2	4	1	2	0	1	0	1	0	1	1	0	4	1	1	3	1	1	2	3	1	#NULL!	1	0	0	1	0	0	0	3	1	1	1	4	4	1
312	2	4	30	2	2	1	1	1	0	3	2	1	15	2	2	1	3	0	1	0	1	0	1	1	0	4	1	1	3	1	1	1	2	1	#NULL!	1	0	0	1	0	0	0	2	1	2	#NULL!	2	1	1
313	2	4	32	1	2	1	7	1	0	4	1	1	15	2	3	1	3	1	1	0	1	1	0	1	1	5	1	1	3	1	1	2	1	1	#NULL!	1	0	0	1	0	0	0	3	1	2	#NULL!	3	1	1
314	2	4	25	2	2	1	4	1	0	3	2	1	15	3	4	1	3	1	1	1	1	0	1	1	0	5	1	1	4	1	1	2	1	1	#NULL!	1	0	0	1	0	0	0	1	3	2	#NULL!	3	3	1
315	2	4	32	2	2	1	7	1	0	3	2	1	15	3	1	1	3	1	1	0	1	0	1	1	0	4	1	1	4	1	1	2	2	1	#NULL!	0	0	0	1	1	0	0	3	1	1	3	3	3	1
316	2	4	38	2	2	1	1	1	0	4	2	1	15	3	4	1	2	0	1	0	1	0	1	0	1	4	1	1	4	1	1	2	1	1	#NULL!	1	0	0	1	0	0	0	1	3	2	#NULL!	3	1	1
317	2	4	38	2	2	1	7	1	0	4	2	1	4	2	4	1	2	0	1	0	1	0	1	1	0	4	1	1	4	1	1	2	1	4	#NULL!	0	0	0	1	0	1	0	2	1	2	#NULL!	4	4	1
318	2	4	25	2	2	1	7	1	0	2	2	1	12	3	4	2	3	1	1	0	1	0	1	0	1	4	1	1	4	1	1	2	2	1	#NULL!	1	0	0	1	0	1	0	1	2	2	#NULL!	3	1	1
319	2	3	26	2	2	1	2	1	0	4	2	1	15	2	2	1	3	1	1	1	0	1	1	1	1	6	1	1	4	1	1	2	1	1	#NULL!	1	1	1	0	0	0	0	3	1	1	1	1	4	1
320	2	3	37	2	2	1	2	1	0	4	2	1	12	2	1	1	5	1	0	0	0	0	1	0	0	1	0	1	4	1	1	1	1	1	#NULL!	1	1	1	1	0	0	0	1	3	1	1	1	4	1
321	2	3	30	2	2	1	2	1	0	2	2	1	12	3	1	1	3	1	1	0	0	0	1	1	1	4	1	1	4	1	1	2	1	2	#NULL!	1	0	0	1	0	0	0	3	1	1	1	1	1	1
322	2	3	30	2	2	1	2	1	0	2	2	1	12	3	4	1	3	1	1	0	1	1	1	1	1	6	1	1	4	1	1	2	1	1	#NULL!	0	1	0	1	0	0	0	2	1	1	1	1	4	1
323	2	3	35	2	2	1	1	1	0	4	2	1	15	1	4	1	6	1	1	0	0	1	1	1	1	5	1	1	4	1	1	2	1	1	#NULL!	1	0	1	1	0	0	0	3	1	1	3	1	4	1
324	2	3	30	2	2	1	2	1	0	3	1	1	12	2	4	1	0	0	0	0	0	0	0	0	0	0	0	1	3	1	1	1	2	1	#NULL!	1	0	1	1	0	0	0	3	1	2	#NULL!	4	4	1
325	2	3	25	2	2	1	2	1	0	5	1	1	12	2	4	1	4	1	1	0	0	0	0	0	0	1	0	1	4	1	1	1	2	2	#NULL!	1	0	1	0	0	0	0	2	1	1	1	4	4	1
326	2	3	37	2	2	1	2	1	0	2	1	1	12	2	4	1	0	0	0	0	0	0	0	0	0	0	0	1	4	1	1	1	2	2	#NULL!	1	1	0	1	0	0	0	2	1	1	1	4	4	1
327	2	3	26	2	2	1	2	3	1	4	1	1	15	2	4	1	0	0	0	0	0	0	0	0	0	0	0	1	4	1	1	1	2	1	#NULL!	0	0	0	1	0	0	0	2	1	1	1	4	4	1
328	2	3	22	2	2	1	4	1	0	2	1	1	12	2	4	1	4	1	1	0	0	0	1	0	0	2	0	1	3	2	1	3	2	2	#NULL!	1	0	0	1	0	0	0	2	1	1	1	4	4	1
329	2	3	28	2	2	1	5	1	0	2	1	1	15	2	4	1	4	1	1	0	1	0	0	1	0	3	0	1	4	1	1	2	1	1	#NULL!	0	0	0	0	0	0	1	2	1	1	3	4	4	1
330	2	3	30	2	2	1	2	1	0	3	1	1	12	1	4	1	4	1	1	0	1	0	1	0	1	4	1	1	4	1	2	4	1	1	#NULL!	1	0	0	0	0	0	0	3	1	2	#NULL!	2	4	1
331	2	3	21	2	2	1	7	2	1	1	2	1	12	3	4	1	3	1	1	0	1	0	0	0	1	3	0	1	4	1	2	4	6	6	#NULL!	1	0	0	0	0	0	0	3	1	2	#NULL!	4	4	1
332	2	3	18	2	2	1	1	3	1	1	1	0	99	#NULL!	#NULL!	#NULL!	4	1	1	1	1	0	1	0	0	4	1	1	4	1	1	1	2	6	#NULL!	0	0	0	0	0	0	1	2	1	1	3	4	4	1
333	2	3	32	2	2	1	2	1	0	3	1	1	12	3	4	1	4	1	1	1	0	0	0	0	0	2	0	1	4	1	1	2	2	2	#NULL!	0	0	0	0	0	0	1	3	1	1	3	4	4	1
334	2	3	21	2	2	1	2	1	0	1	1	1	12	2	4	1	1	0	1	0	0	0	0	0	0	1	0	1	4	1	2	4	6	6	#NULL!	0	0	0	0	0	0	1	3	1	1	3	4	4	1
335	2	2	21	1	2	4	1	2	1	2	2	0	99	#NULL!	#NULL!	#NULL!	3	1	1	0	1	0	0	0	0	2	0	1	4	1	1	2	4	1	#NULL!	0	0	1	0	0	0	0	1	2	1	1	4	4	1
336	2	2	31	1	2	4	2	2	1	1	2	1	14	3	4	2	3	0	1	1	0	0	0	0	1	3	0	1	4	1	1	2	2	1	#NULL!	0	0	1	0	0	0	0	1	2	2	#NULL!	4	4	1
337	2	3	20	2	2	1	2	2	1	2	2	1	15	1	4	1	4	1	0	0	0	0	0	1	0	1	0	1	4	1	1	2	1	1	#NULL!	1	0	1	1	0	0	0	3	1	1	1	1	4	1
338	2	3	37	2	2	1	2	1	0	2	2	1	15	1	1	1	3	1	1	0	0	0	0	0	0	1	0	1	4	1	1	1	1	1	#NULL!	1	1	0	0	0	0	0	3	1	1	1	1	1	1
339	2	3	27	2	2	1	2	1	0	3	2	1	15	1	4	1	5	1	1	1	1	1	1	1	1	7	1	1	4	1	1	1	1	1	#NULL!	1	0	1	1	0	0	0	3	1	1	1	1	4	1
340	2	3	20	2	2	1	2	1	0	5	2	1	15	1	4	1	4	1	1	0	0	1	1	1	1	5	1	1	4	1	1	1	1	1	#NULL!	1	0	1	1	0	0	0	3	1	1	1	1	1	1
341	2	3	23	2	2	1	2	1	0	3	2	1	15	1	1	1	4	1	0	0	1	1	1	1	1	5	1	1	4	1	1	2	1	2	#NULL!	0	1	0	1	0	0	0	2	1	1	1	2	1	1
342	2	3	37	2	2	1	1	1	0	2	2	1	15	1	1	1	5	1	1	0	0	1	1	1	1	5	1	1	4	1	1	1	1	2	#NULL!	1	0	1	1	0	0	0	3	1	1	3	1	4	1
343	2	3	27	2	2	1	6	5	2	2	2	1	4	3	4	1	0	0	0	0	0	0	0	0	0	0	0	1	3	2	1	1	2	1	#NULL!	1	0	0	1	0	0	0	3	1	1	1	4	4	1
344	2	3	30	2	2	1	2	1	0	4	2	1	15	1	1	1	4	1	1	0	0	0	1	0	0	2	0	1	3	1	1	1	2	1	#NULL!	1	0	0	1	0	0	0	3	1	1	1	4	4	1
345	2	3	40	3	2	1	2	1	0	3	1	1	15	2	1	1	3	1	1	0	0	0	0	1	0	2	0	1	3	1	1	1	1	1	#NULL!	1	0	1	0	0	0	0	2	1	1	1	1	1	1
346	2	3	28	2	2	1	2	1	0	3	2	1	3	1	4	1	3	1	1	0	0	0	1	0	0	2	0	1	3	1	1	1	2	1	#NULL!	1	0	0	1	0	1	0	2	1	1	1	3	3	1
347	2	3	25	2	2	1	1	1	0	3	2	1	15	2	4	1	3	0	1	1	1	0	0	1	0	4	1	1	4	1	1	2	2	1	#NULL!	1	0	0	0	0	0	0	4	1	1	1	1	1	1
348	2	3	25	2	2	1	1	4	2	2	2	1	15	2	4	1	4	1	1	1	1	0	1	1	1	6	1	1	4	1	1	2	1	1	#NULL!	1	0	1	0	0	1	0	3	1	1	3	4	1	1
349	2	3	27	2	2	1	4	1	0	3	1	1	15	2	4	1	4	1	1	0	1	0	1	1	0	4	1	1	4	1	1	2	2	1	#NULL!	1	0	0	0	0	1	0	4	1	1	3	2	4	1
350	2	3	26	2	2	1	2	1	0	1	2	1	15	3	4	1	3	1	1	0	1	0	0	0	1	3	0	1	4	1	1	2	1	1	#NULL!	1	0	0	0	0	0	0	2	1	2	#NULL!	4	4	1
351	2	3	26	2	2	1	4	1	0	1	1	1	15	2	4	1	3	1	1	1	1	0	0	0	0	3	0	1	4	1	1	2	6	2	#NULL!	1	0	1	0	0	0	0	3	1	2	#NULL!	4	4	1
352	2	3	23	2	2	1	1	4	2	1	1	1	15	2	1	1	3	1	1	0	0	0	0	0	0	1	0	1	4	1	1	2	2	1	#NULL!	0	0	1	0	0	0	0	3	1	1	3	1	1	1
353	2	4	28	2	2	1	2	1	0	2	2	1	15	3	4	2	3	1	1	1	1	0	1	0	1	5	1	1	4	2	1	3	2	1	#NULL!	0	0	0	0	0	0	1	3	1	2	#NULL!	4	4	1
354	2	4	20	2	2	1	7	3	1	1	2	0	99	#NULL!	#NULL!	#NULL!	3	1	1	0	1	0	1	0	1	4	1	1	4	2	1	1	2	1	#NULL!	0	1	0	1	0	0	0	3	1	1	3	4	4	1
355	2	4	25	2	2	1	2	4	2	2	3	0	99	#NULL!	#NULL!	#NULL!	4	1	1	0	1	0	1	0	1	4	1	1	4	1	1	1	1	1	#NULL!	1	1	1	0	1	0	0	3	1	1	1	4	4	1
356	2	4	32	2	2	1	2	1	0	1	1	1	12	1	4	1	4	1	1	0	1	0	1	1	0	4	1	1	4	1	1	1	6	1	#NULL!	1	1	1	1	1	0	0	3	1	1	1	4	4	1
357	2	4	30	2	2	1	2	1	0	2	2	0	99	#NULL!	#NULL!	#NULL!	3	1	1	0	1	0	1	0	1	4	1	1	4	1	1	1	1	1	#NULL!	1	1	1	1	0	0	0	2	1	1	3	4	4	1
358	2	4	30	2	2	1	2	1	0	2	2	1	12	1	4	1	0	0	0	0	0	0	0	0	0	0	0	1	4	1	1	1	1	1	#NULL!	1	1	1	1	0	0	0	3	1	1	1	2	4	1
359	2	4	29	2	2	1	1	4	2	2	1	1	6	2	4	2	0	0	0	0	0	0	0	0	0	0	0	1	4	1	1	1	6	6	#NULL!	0	0	0	0	0	0	1	2	1	1	1	4	4	1
360	2	4	34	2	2	1	1	1	0	4	2	0	99	#NULL!	#NULL!	#NULL!	2	0	1	0	1	0	0	1	1	4	1	1	4	1	1	2	1	1	#NULL!	1	0	0	1	0	0	0	1	3	1	3	3	1	1
361	2	4	37	2	2	1	1	1	0	3	1	1	12	2	4	1	3	1	1	0	1	0	1	1	1	5	1	1	4	1	1	2	1	1	#NULL!	0	0	0	1	0	1	0	2	1	2	#NULL!	3	1	1
362	2	4	25	2	2	1	2	1	0	2	2	0	99	#NULL!	#NULL!	#NULL!	3	1	1	0	1	0	0	1	1	4	1	1	3	1	1	2	1	1	#NULL!	1	0	0	1	0	0	0	2	1	2	#NULL!	3	3	1
363	2	4	25	2	2	1	2	1	0	4	2	1	12	2	4	1	0	0	0	0	0	0	0	0	0	0	0	1	4	1	1	2	1	1	#NULL!	1	0	0	1	0	0	0	1	3	2	#NULL!	2	3	1
364	2	4	26	2	2	1	2	1	0	2	1	1	12	1	4	1	0	0	0	0	0	0	0	0	0	0	0	1	4	1	1	2	1	1	#NULL!	1	0	1	1	0	0	0	2	1	2	#NULL!	3	1	1
365	2	4	39	2	2	1	2	2	1	4	2	1	12	2	4	1	2	0	1	0	1	0	0	1	0	3	0	1	4	1	1	2	1	1	#NULL!	1	0	0	1	0	0	0	2	1	2	#NULL!	3	1	1
366	2	4	36	2	2	1	1	1	0	3	2	1	9	2	4	2	2	0	1	0	1	0	0	1	1	4	1	1	3	1	1	1	1	1	#NULL!	0	1	0	1	0	1	0	1	3	1	1	1	3	1
367	2	4	30	2	2	1	2	1	0	3	2	1	12	2	3	2	1	0	1	0	1	0	0	0	0	2	0	1	4	1	1	2	1	1	#NULL!	1	1	0	0	0	0	0	1	3	2	#NULL!	3	3	1
368	2	4	32	2	2	1	2	1	0	3	2	1	12	3	4	1	2	1	1	0	1	0	0	0	0	2	0	1	4	1	1	2	1	1	#NULL!	0	0	0	1	0	1	0	1	2	2	#NULL!	4	4	1
369	2	4	29	2	2	1	2	1	0	2	1	1	12	1	4	2	0	0	0	0	0	0	0	0	0	0	0	1	4	1	1	1	2	1	#NULL!	0	0	0	0	0	0	1	2	1	1	3	4	4	1
370	2	4	28	2	2	1	2	1	0	3	2	1	6	1	4	2	3	1	1	0	1	0	1	0	0	3	0	1	4	2	2	3	1	1	#NULL!	0	0	0	0	0	0	1	2	1	1	3	4	4	1
371	2	4	22	2	2	1	2	1	0	1	1	0	99	#NULL!	#NULL!	#NULL!	2	0	1	0	1	0	1	0	0	3	0	1	4	1	1	1	6	1	#NULL!	0	0	0	0	0	0	1	2	1	1	3	4	4	1
372	2	4	29	2	2	1	1	1	0	2	3	1	12	2	1	2	2	1	1	0	0	0	0	0	0	1	0	1	4	2	1	1	6	1	#NULL!	0	0	0	0	0	0	1	2	1	1	1	4	4	3
373	2	4	33	2	2	1	2	1	0	1	2	0	99	#NULL!	#NULL!	#NULL!	2	0	1	1	0	0	0	0	0	2	0	1	4	1	1	1	6	1	#NULL!	0	0	0	0	0	0	1	2	1	1	1	4	4	1
374	2	4	35	2	2	5	2	1	0	2	1	1	12	1	3	1	3	0	1	0	1	0	1	0	0	3	0	1	4	1	2	4	2	1	#NULL!	0	0	0	1	0	0	0	1	3	1	3	4	4	1
375	2	4	24	2	2	1	1	2	1	1	1	1	12	1	2	2	5	1	1	0	1	0	1	0	1	4	1	1	4	1	1	1	6	1	#NULL!	0	0	0	0	0	0	1	2	1	1	3	4	4	1
376	2	4	24	2	2	1	2	1	0	1	1	1	6	3	4	2	2	0	1	0	1	0	1	0	1	4	1	1	4	1	1	1	6	1	#NULL!	0	0	0	0	0	0	1	1	2	2	#NULL!	4	4	2
377	2	4	32	2	2	1	2	1	0	2	1	1	12	3	1	2	3	0	1	0	1	0	0	0	1	3	0	1	4	1	1	2	1	1	#NULL!	0	0	0	1	1	0	0	1	3	1	1	4	4	1
378	2	4	25	2	2	1	2	1	0	1	2	1	12	3	4	2	5	1	1	0	1	0	0	1	1	4	1	1	4	1	1	2	1	1	#NULL!	0	0	1	1	1	0	0	2	1	1	3	4	4	1
379	2	4	35	2	2	1	2	1	0	2	2	1	2	3	2	2	1	0	1	0	0	0	0	0	0	1	0	1	4	1	1	2	1	1	#NULL!	1	0	0	0	1	0	0	1	3	1	3	4	4	1
380	2	4	22	2	2	1	2	1	0	6	3	0	99	#NULL!	#NULL!	#NULL!	4	1	1	0	1	0	1	1	0	4	1	1	4	1	1	2	1	1	#NULL!	0	0	0	1	1	0	0	1	3	1	3	4	4	1
381	2	4	35	2	2	1	2	1	0	2	2	1	12	2	4	2	3	1	1	0	1	0	0	0	1	3	0	1	4	1	1	2	1	1	#NULL!	0	1	0	1	1	1	0	2	1	1	1	4	4	1
382	2	4	33	2	2	1	2	1	0	4	2	1	15	1	4	1	2	1	1	0	1	0	0	1	1	4	1	1	4	1	1	2	1	1	#NULL!	1	0	0	0	1	0	0	3	1	1	1	4	4	1
383	2	4	36	2	2	1	2	1	0	3	1	1	12	2	4	1	3	1	1	0	1	0	1	0	1	4	1	1	4	1	1	2	2	1	#NULL!	1	0	0	1	0	0	0	2	1	1	1	3	1	1
384	2	4	25	2	2	1	2	1	0	6	1	1	6	2	4	1	3	1	1	0	1	0	0	1	1	4	1	1	4	1	1	2	2	1	#NULL!	1	0	0	0	1	0	0	1	3	1	3	4	4	1
385	2	4	25	2	2	1	2	1	0	3	2	1	12	2	1	1	1	0	1	0	1	0	0	0	0	2	0	1	3	1	1	2	1	1	#NULL!	1	0	0	1	0	0	0	2	1	2	#NULL!	3	3	1
386	2	4	34	2	2	1	2	1	0	4	1	1	12	2	2	1	1	0	1	0	1	0	1	0	1	4	1	1	4	1	1	2	1	1	#NULL!	1	0	0	1	0	0	0	1	2	2	#NULL!	3	1	1
387	2	4	25	2	2	1	2	1	0	2	2	1	12	2	2	1	1	0	1	0	1	0	0	0	0	2	0	1	3	1	1	1	1	1	#NULL!	1	0	0	1	0	0	0	2	1	1	1	3	1	1
388	2	4	26	2	2	1	2	1	0	4	2	1	12	3	4	1	2	0	1	0	1	0	0	1	0	3	0	1	4	1	1	1	1	1	#NULL!	0	0	1	1	0	1	0	1	3	1	1	3	2	1
389	2	4	32	2	2	1	2	1	0	4	2	0	99	#NULL!	#NULL!	#NULL!	1	0	1	0	1	0	0	0	0	2	0	1	3	1	1	2	1	4	#NULL!	1	0	1	1	0	0	0	2	1	1	1	3	1	1
390	2	4	32	2	2	1	2	1	0	3	2	0	99	#NULL!	#NULL!	#NULL!	3	1	1	0	1	0	0	1	0	3	0	1	4	1	1	2	1	1	#NULL!	1	0	0	0	1	0	0	2	1	1	3	3	1	1
391	2	4	25	2	2	1	2	1	0	3	2	1	12	2	1	1	2	0	1	0	1	0	0	1	0	3	0	1	3	1	1	2	1	1	#NULL!	1	0	0	0	1	1	0	2	1	1	3	2	1	1
392	2	4	25	2	2	1	2	1	0	2	2	1	12	2	4	1	0	0	0	0	0	0	0	0	0	0	0	1	3	1	1	2	1	1	#NULL!	1	0	1	1	0	0	0	1	2	1	3	3	1	1
393	2	4	36	2	2	1	2	1	0	4	2	1	12	2	4	1	0	0	0	0	0	0	0	0	0	0	0	1	3	1	1	2	1	1	#NULL!	1	0	1	1	0	0	0	1	3	1	3	3	1	1
394	2	4	26	2	2	1	2	1	0	3	2	1	12	3	4	1	2	0	1	0	1	0	0	0	0	2	0	1	3	1	1	2	1	4	#NULL!	0	0	1	1	0	0	0	1	3	2	#NULL!	3	1	1
395	2	4	32	2	2	1	2	1	0	4	2	1	12	2	4	1	2	0	1	0	1	0	0	0	1	3	0	1	3	1	1	2	1	1	#NULL!	0	1	0	1	0	0	0	2	1	1	3	3	1	1
396	2	4	32	2	2	1	2	1	0	2	2	1	12	2	4	1	2	0	1	0	1	0	0	0	1	3	0	1	4	1	1	1	1	1	#NULL!	1	0	1	1	0	0	0	1	3	2	#NULL!	3	3	2
397	2	4	28	2	2	1	2	1	0	3	2	0	99	#NULL!	#NULL!	#NULL!	1	0	1	0	1	0	0	1	1	4	1	1	3	1	1	1	1	1	#NULL!	0	0	1	1	0	0	0	1	2	2	#NULL!	2	3	1
398	2	4	36	2	2	1	2	1	0	4	2	1	12	3	4	1	2	0	1	0	1	0	0	1	1	4	1	1	4	1	1	2	1	1	#NULL!	1	1	1	0	0	0	0	2	1	2	#NULL!	3	1	1
399	2	4	33	2	2	1	2	1	0	3	2	1	12	2	4	1	0	0	0	0	0	0	0	0	0	0	0	1	3	1	1	1	1	1	#NULL!	1	0	0	1	0	1	0	2	1	2	#NULL!	3	3	1
400	2	4	27	2	2	1	2	1	0	5	2	1	12	2	3	1	0	0	0	0	0	0	0	0	0	0	0	1	4	1	1	2	1	1	#NULL!	0	1	1	1	0	0	0	1	2	2	#NULL!	3	3	1
401	2	2	23	1	2	4	2	1	0	3	2	1	13	1	4	1	4	1	1	0	1	0	1	0	1	4	1	1	4	1	2	4	5	1	#NULL!	0	0	0	0	0	1	0	2	1	1	1	4	4	1
402	2	2	24	1	2	4	2	3	1	1	2	1	13	3	1	2	4	1	1	0	1	0	0	1	1	4	1	1	4	1	2	4	5	1	#NULL!	0	0	1	0	0	0	0	1	3	1	3	3	1	1
403	2	2	26	1	2	4	2	1	0	2	2	0	99	#NULL!	#NULL!	#NULL!	1	0	1	0	0	0	0	0	0	1	0	1	4	2	1	2	5	1	#NULL!	1	0	0	0	0	0	0	1	3	1	2	4	1	1
[truncated: 54 more columns]
